# Supplementary material for: Cross-cultural validation of the birth memories and recall questionnaire: a cross-sectional study among Chinese postpartum women
Source: PeerJ. 2026 Feb 26;14:e20814. doi: 10.7717/peerj.20814 (PMC12950182; doi:10.7717/peerj.20814)
Supplement: Supplemental Information 3 [file peerj-14-20814-s003.xlsx]

## Sheet: Sheet1
race	occupation	marital.status	educational.level	family.per.capita.monthly.income	mom.birthday	child.birthday	survey.date	mom.year	time.since.birth	BirthMARQ.1	BirthMARQ.2	BirthMARQ.3	BirthMARQ.4	BirthMARQ.5	BirthMARQ.6	BirthMARQ.7	BirthMARQ.8	BirthMARQ.9	BirthMARQ.10	BirthMARQ.11	BirthMARQ.12	BirthMARQ.13	BirthMARQ.14	BirthMARQ.15	BirthMARQ.16	BirthMARQ.17	BirthMARQ.18	BirthMARQ.19	BirthMARQ.20	BirthMARQ.21	PPQ.1	PPQ.2	PPQ.3	PPQ.4	PPQ.5	PPQ.6	PPQ.7	PPQ.8	PPQ.9	PPQ.10	PPQ.11	PPQ.12	PPQ.13	PPQ.14	EPDS.1	EPDS.2	EPDS.3	EPDS.4	EPDS.5
1	2	1	2	3	1993-02-21	2024-04-04	2024-05-15	31	5	2	1	6	4	5	3	3	1	2	7	5	5	7	5	2	5	7	3	5	6	6	0	0	0	0	2	0	1	0	0	0	0	1	1	0	1	0	2	1	1
1	4	1	2	2	1990-05-30	2024-02-06	2024-05-15	33	14	2	3	6	4	5	4	4	3	3	6	6	6	7	2	2	3	4	7	6	7	6	0	1	0	0	0	0	2	1	1	1	3	4	2	0	2	1	2	2	0
1	2	1	2	2	1992-11-04	2024-03-11	2024-05-15	31	9	2	2	4	3	5	7	7	2	6	2	2	7	2	1	3	7	4	2	6	6	6	0	1	0	0	0	0	0	0	0	0	1	0	0	0	0	1	0	1	0
1	2	1	2	2	1991-03-28	2024-02-08	2024-05-15	33	13	2	1	5	1	2	7	7	2	6	4	4	7	5	4	4	6	6	3	4	6	6	0	1	0	0	0	1	0	0	0	0	1	1	2	0	0	0	1	1	0
1	2	1	2	2	1994-11-24	2024-03-21	2024-05-15	29	7	2	3	7	3	5	5	6	4	4	2	5	4	3	1	1	4	5	2	5	4	4	0	0	0	0	0	1	2	2	1	2	2	2	0	0	1	0	0	2	1
1	2	1	2	3	1994-12-12	2024-03-18	2024-05-15	29	8	3	1	5	4	5	6	3	2	6	2	5	6	6	2	2	6	6	3	3	6	7	0	3	0	0	0	0	1	3	2	1	2	1	1	0	1	1	2	2	2
1	2	1	2	1	1993-09-15	2024-03-07	2024-05-15	30	9	4	4	2	1	4	7	5	2	5	7	5	5	5	6	6	6	6	2	5	7	7	0	0	0	0	0	0	0	1	1	2	2	2	2	0	0	0	1	1	2
1	4	1	2	1	1992-11-27	2024-02-07	2024-05-15	31	14	2	1	2	7	3	7	7	5	5	3	3	7	3	1	1	6	6	1	2	7	7	0	0	0	0	0	0	0	1	0	0	2	2	0	0	0	0	3	1	0
1	2	1	2	2	1993-06-27	2024-02-13	2024-05-15	30	13	1	3	5	2	7	7	2	2	7	1	3	6	1	1	2	7	7	1	2	7	7	0	0	0	0	0	0	0	0	0	0	0	0	0	0	0	0	0	0	0
1	2	1	1	3	1998-12-24	2024-01-15	2024-05-15	25	17	3	5	4	2	4	6	3	4	6	6	2	6	6	2	2	6	6	2	6	3	2	0	3	1	0	0	0	0	1	0	0	1	1	3	0	0	0	1	2	1
1	2	1	2	3	1989-01-06	2024-03-14	2024-05-15	35	8	2	1	3	4	4	7	5	4	4	7	6	7	7	1	1	4	7	2	1	7	7	0	0	0	0	0	0	0	0	0	0	0	0	0	0	0	0	1	1	0
1	2	1	2	1	1992-02-23	2024-02-22	2024-05-15	32	11	3	1	1	4	4	6	3	1	1	4	2	4	1	1	1	6	4	4	5	3	2	0	1	0	1	0	3	1	2	1	0	3	3	0	1	1	0	1	2	0
1	2	1	2	1	1997-01-06	2024-01-30	2024-05-16	27	15	6	4	6	6	4	4	3	2	3	7	4	7	3	3	3	5	6	3	6	2	2	2	2	1	2	2	2	4	4	4	2	2	4	2	1	2	2	1	3	2
1	3	1	1	1	2000-11-14	2023-12-30	2024-05-16	23	19	3	1	7	2	6	7	7	6	6	6	5	6	6	3	4	6	5	3	2	6	7	1	0	0	1	0	0	0	1	2	2	4	0	1	0	0	2	2	0	0
1	3	1	1	1	1998-09-07	2024-03-24	2024-05-16	25	7	2	1	2	2	1	5	4	4	5	2	2	3	2	2	2	5	6	3	4	5	7	1	0	0	0	0	0	0	1	1	0	1	1	3	0	1	0	0	2	2
1	2	1	2	1	1993-09-02	2024-02-23	2024-05-16	30	11	3	5	7	7	3	4	2	2	2	2	2	4	3	2	2	2	2	2	2	3	2	0	1	0	1	0	0	1	2	1	1	2	1	3	2	1	1	1	2	2
1	2	1	2	3	1995-02-02	2023-11-12	2024-05-16	29	26	1	1	4	1	4	7	1	4	1	4	7	7	4	4	4	7	7	1	4	7	7	0	0	0	0	0	0	0	0	0	0	2	1	0	2	0	0	0	0	0
1	2	1	2	3	1993-01-29	2024-01-06	2024-05-16	31	18	3	6	6	7	1	6	6	1	1	2	1	6	6	1	1	6	4	1	2	1	2	1	3	0	0	0	0	0	1	0	0	4	1	2	3	1	1	0	3	1
1	1	1	1	2	1999-02-25	2024-02-01	2024-05-16	25	15	3	2	4	3	4	2	1	1	2	4	2	2	7	1	1	6	7	1	1	6	6	0	0	0	0	0	0	0	0	1	0	0	1	0	0	0	0	0	0	0
1	2	1	2	3	1991-10-04	2024-02-15	2024-05-16	32	13	2	1	1	2	1	3	1	1	1	3	1	6	7	2	2	5	5	2	4	6	6	0	0	0	0	0	0	0	1	0	1	3	4	0	0	0	1	0	0	0
1	2	1	2	1	1997-10-17	2024-04-02	2024-05-16	26	6	3	3	4	4	4	5	3	2	1	7	6	6	6	1	1	2	2	2	2	2	1	0	1	0	0	2	0	1	2	2	2	2	2	1	3	1	1	2	3	3
1	2	1	1	1	1991-12-16	2024-01-29	2024-05-16	32	15	2	2	4	3	1	7	1	2	6	2	7	7	7	4	4	7	5	6	6	6	6	0	0	1	1	1	0	1	1	0	1	2	2	2	2	1	0	2	1	2
1	2	1	2	1	1995-10-28	2023-11-19	2024-05-16	28	25	3	2	4	3	4	4	2	2	2	2	2	5	2	2	1	5	5	4	4	6	6	1	0	0	0	0	0	0	0	0	3	1	1	2	0	0	0	1	0	0
1	4	1	2	2	1993-05-08	2024-03-07	2024-05-17	31	10	5	6	7	7	2	6	3	3	2	2	2	7	5	1	1	5	7	1	2	7	7	0	0	0	0	0	0	0	2	0	0	0	2	0	0	0	0	1	1	0
1	4	2	2	2	1989-12-17	2024-04-03	2024-05-17	34	6	2	1	7	7	3	7	7	6	5	6	6	6	6	1	4	6	6	6	6	7	7	0	2	0	0	0	0	4	4	4	4	4	4	4	4	2	1	2	3	3
1	2	1	2	2	1992-04-13	2024-03-19	2024-05-17	32	8	2	1	1	3	5	5	1	2	1	1	1	2	2	1	2	3	4	2	1	7	7	0	1	0	1	0	0	0	1	0	4	1	1	1	0	0	1	0	0	0
1	3	1	1	1	1996-12-03	2024-02-25	2024-05-17	27	11	4	4	4	3	5	6	1	1	1	6	2	6	4	5	5	7	7	4	2	7	7	0	1	0	0	0	0	3	1	0	0	2	1	1	0	0	0	1	1	0
1	4	1	2	2	1994-04-29	2024-02-16	2024-05-17	30	13	3	2	4	5	4	2	3	3	3	5	5	6	6	2	2	4	2	2	2	1	1	0	0	0	0	1	1	2	1	0	2	2	0	2	0	1	1	1	0	2
1	2	1	2	2	1991-12-27	2024-02-26	2024-05-17	32	11	7	4	1	7	4	2	4	3	3	6	6	7	5	1	1	4	6	2	5	7	7	0	0	0	0	0	0	1	2	3	0	0	1	0	0	1	1	1	2	1
1	2	1	2	1	1991-10-21	2023-06-11	2024-05-17	32	48	6	4	7	3	7	2	6	1	1	6	2	2	3	1	1	6	6	2	2	7	7	0	0	0	0	0	0	0	0	0	0	0	3	0	0	0	0	2	1	0
1	1	1	2	2	2000-04-07	2024-02-15	2024-05-17	24	13	1	1	2	1	1	1	1	1	1	1	4	1	1	1	1	1	4	1	1	6	6	0	0	0	0	0	0	0	0	0	0	0	0	0	0	0	0	0	0	0
1	4	1	2	2	1992-06-08	2024-03-11	2024-05-17	31	9	2	1	4	2	4	3	3	3	2	7	5	7	7	3	3	3	3	4	3	4	2	0	0	0	0	0	2	0	2	1	0	1	2	1	2	1	1	2	1	2
1	2	1	2	2	1989-08-06	2024-03-15	2024-05-17	34	9	4	2	5	4	4	6	6	1	1	7	5	4	6	1	1	7	7	5	4	7	7	1	1	0	2	0	1	2	2	1	0	1	0	0	0	0	0	1	0	0
1	2	1	2	3	1984-07-10	2024-03-13	2024-05-17	39	9	2	3	6	2	2	6	2	3	2	4	3	5	3	2	2	6	3	6	6	6	6	0	1	0	0	1	1	4	2	1	2	1	4	4	2	1	1	1	1	2
2	2	1	2	2	1992-08-05	2024-01-24	2024-05-17	31	16	2	2	4	1	3	6	1	1	1	1	1	7	1	1	1	1	1	1	1	7	7	0	0	0	1	0	0	0	0	0	0	0	2	0	0	0	0	1	1	0
2	2	1	2	1	1992-06-15	2024-02-12	2024-05-18	31	13	7	7	4	7	3	7	4	1	5	4	2	2	2	1	1	6	4	4	4	5	6	0	3	0	0	3	0	3	3	3	3	3	2	2	0	2	2	1	2	1
1	4	1	1	2	1995-11-19	2024-01-31	2024-05-18	28	15	5	1	4	3	2	6	1	1	1	1	5	6	3	1	3	1	1	1	1	7	7	0	0	0	0	0	0	2	4	0	1	2	1	1	1	0	1	1	1	0
1	2	1	2	3	1992-03-07	2024-01-16	2024-05-18	32	17	1	1	5	2	6	7	2	2	2	1	1	5	3	1	6	7	7	4	6	6	7	0	0	1	0	0	0	3	1	0	0	2	0	0	0	0	0	2	1	0
1	2	1	2	1	1994-07-21	2024-01-28	2024-05-18	29	15	2	1	4	2	4	6	2	2	1	6	4	6	2	1	2	7	6	4	6	5	6	1	2	1	1	1	0	2	1	0	1	2	1	1	1	2	1	1	1	0
1	4	1	2	2	1995-08-14	2024-03-12	2024-05-18	28	9	1	1	3	4	7	3	1	1	1	1	1	7	7	1	1	7	4	1	1	7	7	0	0	0	0	0	0	2	0	0	4	3	0	4	0	0	0	1	0	0
1	1	1	1	3	1995-08-12	2024-01-12	2024-05-18	28	18	7	4	5	7	1	4	2	1	2	5	5	6	6	1	1	6	4	5	6	7	7	0	1	2	0	0	0	0	2	1	2	1	2	2	0	1	1	1	1	0
1	2	1	2	2	1992-10-13	2024-04-06	2024-05-18	31	6	4	2	4	3	4	6	3	2	1	5	2	2	2	5	5	6	6	6	5	5	6	0	1	0	0	0	0	2	0	0	0	0	0	0	0	0	0	1	1	0
1	2	1	2	3	1997-01-21	2024-03-04	2024-05-18	27	10	6	3	7	5	6	6	2	2	2	2	6	6	6	1	1	3	5	1	2	6	6	0	0	0	0	0	0	0	0	0	0	0	0	0	0	0	0	0	0	0
1	1	1	1	1	1989-06-30	2024-01-08	2024-05-18	34	18	1	1	3	5	4	5	4	1	4	1	3	7	3	3	1	7	7	6	6	7	6	0	0	0	0	0	0	0	0	0	1	2	0	2	0	0	0	2	1	1
1	2	1	1	1	1989-02-09	2024-04-03	2024-05-19	35	6	7	6	4	4	7	7	5	5	6	7	7	7	4	3	5	7	7	7	4	7	7	0	0	0	0	0	0	0	2	0	0	2	0	2	0	0	0	1	0	0
1	2	1	2	3	1999-07-07	2023-10-25	2024-05-19	24	29	6	6	4	7	2	3	3	1	2	4	7	6	6	3	2	2	1	1	1	2	2	0	1	0	0	0	2	0	1	1	0	2	2	0	0	1	1	3	1	0
1	2	1	2	2	1990-10-13	2024-03-05	2024-05-19	33	10	4	4	4	2	6	6	2	2	6	6	1	6	2	2	6	3	3	5	5	2	2	0	0	0	0	0	0	0	3	0	2	0	0	0	0	0	0	2	2	1
1	4	1	2	2	1993-09-17	2024-03-04	2024-05-19	30	10	5	6	5	4	4	3	3	3	1	7	6	7	7	2	1	5	3	2	3	7	6	0	0	0	1	0	0	0	1	0	0	0	2	0	0	0	0	3	0	0
1	3	1	1	1	1997-07-18	2024-01-25	2024-05-19	26	16	1	1	1	1	1	7	1	1	1	1	1	1	1	1	1	7	7	1	1	7	7	0	0	0	0	0	0	0	0	0	0	0	0	0	0	0	0	3	1	0
1	2	1	2	2	1995-05-28	2024-01-27	2024-05-19	28	16	5	5	7	7	1	5	3	4	6	7	4	7	4	1	3	7	7	1	3	7	7	2	1	0	0	2	0	4	1	0	4	3	3	3	0	2	1	3	1	1
1	2	1	2	1	1997-07-11	2024-01-26	2024-05-20	26	16	7	4	7	5	7	7	3	2	2	7	2	7	6	2	2	7	6	2	2	7	7	0	0	0	0	0	0	4	4	0	3	2	4	0	0	0	0	2	1	0
1	2	1	2	2	1990-08-19	2023-11-13	2024-05-20	33	27	4	2	4	4	4	5	1	1	1	1	4	2	3	1	1	5	1	2	2	7	7	0	1	0	0	0	2	2	0	0	2	1	1	3	0	2	0	1	2	1
1	4	1	2	2	1996-01-02	2024-04-06	2024-05-20	28	6	1	1	1	1	1	7	1	1	1	1	4	7	2	1	1	7	7	1	1	7	7	0	0	0	0	0	0	0	0	0	0	0	3	0	0	0	0	0	0	0
1	2	1	1	1	1998-08-12	2024-01-28	2024-05-20	25	16	4	1	7	1	4	7	1	1	4	1	1	1	1	1	1	7	7	1	4	7	7	0	0	0	0	0	0	0	0	0	0	0	0	0	0	0	0	0	0	0
1	2	1	2	3	1993-12-08	2023-12-15	2024-05-20	30	22	4	4	7	3	7	6	3	2	3	1	1	7	3	6	6	3	3	2	6	7	6	0	0	0	0	0	0	2	1	1	0	2	4	0	0	0	1	2	1	0
1	2	1	2	2	1990-08-05	2024-01-11	2024-05-20	33	18	7	5	7	6	2	4	2	3	2	6	7	6	4	3	2	5	7	4	2	4	6	0	3	0	2	0	2	3	2	2	0	2	4	0	0	1	0	2	3	1
1	2	1	2	1	1994-08-06	2024-04-07	2024-05-20	29	6	3	2	3	5	4	2	3	4	3	4	3	1	1	1	1	3	3	1	2	5	6	0	2	0	0	0	1	2	2	1	1	2	2	0	0	0	0	1	1	0
1	2	1	2	3	1991-11-30	2024-03-10	2024-05-20	32	10	2	1	3	2	3	3	1	1	1	1	1	6	4	1	1	5	2	2	2	6	7	0	0	0	0	0	0	0	1	0	0	0	0	0	0	0	0	3	1	0
1	2	1	2	1	1996-03-16	2024-02-25	2024-05-21	28	12	2	1	6	2	2	6	1	1	1	1	1	1	1	1	1	7	5	3	4	6	7	0	1	0	0	0	0	0	0	0	0	0	0	0	0	0	0	0	1	0
1	2	1	1	1	1994-12-19	2024-04-08	2024-05-21	29	6	3	4	5	5	4	5	3	2	5	4	4	6	6	3	3	5	7	4	4	6	6	0	1	0	0	0	0	3	3	2	1	3	3	1	0	1	2	1	1	2
1	2	1	2	2	1995-11-09	2023-12-18	2024-05-21	28	22	1	1	7	1	7	2	1	1	1	3	3	7	1	1	1	1	3	2	2	7	7	0	0	0	0	2	0	0	1	0	0	4	3	1	0	0	0	2	2	1
1	2	1	1	1	1999-08-14	2024-04-05	2024-05-22	24	6	5	4	6	4	3	3	2	1	1	1	1	2	1	1	3	6	4	1	3	6	6	0	0	0	0	0	0	0	0	0	0	1	1	0	0	0	0	2	1	0
1	2	1	2	2	1994-12-16	2024-04-07	2024-05-22	29	6	2	1	7	1	1	7	1	1	1	2	2	7	7	1	1	7	7	1	1	7	7	0	0	0	0	0	0	0	0	0	0	0	1	0	0	0	0	0	0	0
1	4	1	2	2	1995-12-31	2024-02-17	2024-05-22	28	13	3	2	5	3	3	6	5	2	1	5	7	7	2	6	7	7	7	5	4	7	6	0	0	0	0	0	0	2	2	2	0	2	1	2	0	0	1	0	0	0
1	2	1	2	1	1991-07-26	2024-03-14	2024-05-22	32	9	1	1	1	1	1	2	2	1	1	1	1	3	1	1	1	7	7	1	1	7	7	0	0	0	0	0	0	0	0	0	0	0	0	2	0	1	0	1	1	1
1	3	1	2	1	1998-10-10	2024-03-08	2024-05-22	25	10	1	1	4	1	1	7	1	1	1	1	4	6	1	1	1	7	7	7	3	7	7	0	0	0	0	0	0	2	0	0	0	0	0	2	0	0	0	0	0	0
1	2	1	2	2	1994-02-04	2024-04-05	2024-05-24	30	7	4	4	6	2	1	6	1	1	1	1	1	7	1	1	1	7	1	1	1	7	7	0	0	0	0	0	0	2	0	0	1	0	0	0	0	0	0	0	1	0
1	1	1	1	2	1989-03-28	2023-12-19	2024-05-24	35	22	7	6	1	7	1	7	2	3	2	3	4	4	5	1	1	5	1	2	2	7	7	0	0	0	0	0	0	0	1	0	4	2	2	0	4	1	0	2	1	2
1	2	1	1	3	1997-12-23	2024-03-20	2024-05-24	26	9	3	4	7	5	7	6	6	4	2	6	7	6	5	4	5	7	7	2	3	7	7	0	0	0	0	0	0	0	0	0	0	1	2	3	0	0	0	0	0	0
1	2	1	2	3	1995-12-05	2024-01-13	2024-05-24	28	18	2	1	1	2	4	5	2	2	2	5	5	6	6	2	2	2	3	2	2	5	6	0	0	0	0	0	0	1	0	0	0	0	0	0	0	0	0	0	0	0
1	2	1	2	2	1995-08-14	2023-12-20	2024-05-24	28	22	3	1	6	3	7	6	2	2	3	5	3	6	6	2	2	6	5	3	6	7	7	0	0	0	0	0	0	1	1	0	2	2	3	0	0	0	0	0	1	0
1	2	1	2	2	1997-09-04	2024-04-10	2024-05-24	26	6	6	6	4	6	4	7	4	5	5	6	4	6	7	2	2	6	2	6	6	6	6	0	3	0	4	2	0	0	1	0	0	4	3	0	4	0	1	1	2	1
1	2	1	2	2	1997-01-27	2024-04-13	2024-05-24	27	5	6	6	4	3	3	7	1	1	1	2	1	2	1	1	1	4	5	2	2	6	6	0	0	0	0	0	0	0	0	0	0	1	1	0	0	0	0	0	2	0
1	2	1	2	3	1992-01-24	2024-04-08	2024-05-24	32	6	1	1	1	2	1	6	1	1	1	1	4	2	1	1	1	2	1	1	1	5	7	0	0	0	0	0	0	0	0	0	0	0	1	0	0	0	0	0	0	0
1	2	1	2	2	1998-02-25	2023-12-16	2024-05-24	26	22	1	1	1	1	1	1	1	1	1	5	2	4	6	1	1	2	5	4	4	4	7	0	0	0	0	0	0	0	1	0	0	0	2	0	0	0	0	0	1	0
1	2	1	2	2	1994-11-04	2024-03-17	2024-05-25	29	9	4	4	7	2	2	3	1	1	1	6	4	3	1	1	1	1	1	1	1	7	7	0	0	0	0	0	0	0	0	0	0	1	1	0	0	0	0	0	0	0
1	3	1	1	1	1989-05-29	2024-02-18	2024-05-25	34	13	1	1	1	1	1	4	1	1	1	1	1	1	1	1	1	5	5	1	1	6	6	0	1	0	0	0	0	0	1	1	0	1	2	0	0	1	0	1	2	0
1	2	1	2	1	1993-02-10	2024-04-09	2024-05-25	31	6	5	4	4	4	5	4	3	2	2	4	4	4	4	1	1	2	2	2	2	2	3	0	0	0	1	0	0	1	1	1	2	0	1	0	1	1	1	1	2	2
1	1	1	2	3	1994-08-22	2024-03-16	2024-05-26	29	10	3	2	5	3	3	4	2	2	2	2	2	5	2	2	2	3	2	3	3	5	6	0	0	0	0	0	0	1	1	0	2	2	2	2	0	1	1	2	2	2
1	2	1	1	1	1997-09-22	2024-03-04	2024-05-26	26	11	4	2	1	2	1	6	1	1	1	3	6	5	6	1	1	4	6	6	6	7	7	0	0	0	2	1	0	4	0	0	0	0	2	2	2	0	0	2	1	1
1	4	2	2	2	1996-08-16	2024-03-25	2024-05-26	27	8	4	4	4	4	4	5	1	1	1	6	2	7	4	4	1	4	4	1	5	7	7	0	0	0	0	0	0	0	1	0	0	0	0	0	0	0	0	1	0	0
1	2	1	2	2	1995-04-28	2024-04-04	2024-05-26	29	7	1	1	4	1	1	2	1	1	1	4	1	7	4	1	1	4	7	1	1	7	7	0	0	0	0	0	0	0	0	0	0	0	0	0	0	0	0	1	0	0
1	2	1	2	3	1994-05-02	2024-01-12	2024-05-26	30	19	4	4	6	4	5	4	2	3	2	5	2	5	5	3	3	5	5	2	4	1	2	0	0	0	0	1	0	0	2	0	2	1	1	1	1	1	0	1	1	1
1	3	1	1	1	1995-10-16	2023-12-07	2024-05-26	28	24	6	6	6	6	6	5	4	1	2	6	6	6	2	6	2	7	7	2	3	7	7	0	2	0	2	2	0	2	2	0	3	2	3	2	0	0	0	2	1	2
1	4	1	2	3	1988-11-25	2024-03-08	2024-05-26	35	11	2	1	2	2	2	3	2	1	1	6	4	7	5	1	1	5	5	3	4	6	6	0	1	0	0	0	0	1	1	1	2	2	2	0	0	0	0	1	0	0
1	2	1	2	2	1997-07-29	2024-04-16	2024-05-27	26	5	4	4	7	6	5	6	4	5	2	5	5	6	6	1	1	4	5	3	6	6	6	0	0	0	0	0	0	2	1	1	1	1	1	0	1	2	0	1	1	1
1	2	1	2	3	1993-01-17	2024-03-15	2024-05-27	31	10	5	5	7	5	6	7	7	2	4	4	5	3	2	1	1	5	5	1	2	7	7	1	0	0	0	0	0	0	1	0	4	3	3	0	0	0	0	3	0	2
1	2	1	1	2	1997-11-23	2024-02-18	2024-05-27	26	14	2	1	7	3	7	7	6	5	5	6	5	6	6	3	6	5	5	7	5	7	7	0	2	2	0	0	0	3	4	0	0	4	4	4	4	0	0	1	2	1
1	2	1	2	1	1993-04-15	2024-02-03	2024-05-27	31	16	2	2	4	2	2	6	2	2	5	2	6	4	2	5	5	6	6	3	2	6	6	0	0	0	0	0	0	0	1	1	2	0	2	1	0	0	0	3	1	0
1	2	1	2	1	1994-05-27	2024-04-09	2024-05-27	30	6	6	6	7	2	7	7	1	1	1	1	5	7	4	1	1	7	5	2	2	7	7	0	0	0	0	0	0	0	1	0	0	1	0	0	0	0	0	2	0	0
1	2	1	2	2	1993-04-05	2024-02-10	2024-05-27	31	15	5	5	6	5	3	6	3	2	2	3	2	6	6	2	3	6	5	2	4	5	5	0	0	0	0	0	0	1	2	2	2	2	2	1	0	1	0	1	0	0
1	2	1	2	3	1990-06-02	2024-02-26	2024-05-27	33	13	3	1	7	2	3	7	1	1	1	1	1	2	1	1	1	6	7	5	3	7	7	0	0	0	0	0	0	0	1	1	4	0	1	1	0	0	0	0	1	0
1	2	1	2	3	1991-02-04	2023-12-04	2024-05-27	33	25	1	1	4	2	4	4	2	1	1	1	1	5	1	1	1	5	3	1	2	7	7	0	2	0	4	4	0	0	1	0	2	0	0	0	0	0	0	0	1	0
1	1	1	1	1	2001-11-18	2024-03-16	2024-05-28	22	10	4	4	6	3	6	7	6	1	7	1	7	4	7	7	1	7	4	6	6	7	7	2	0	0	0	0	0	4	0	0	0	4	4	3	0	0	1	0	1	0
1	2	1	2	3	1991-09-19	2023-12-24	2024-05-28	32	22	3	2	6	2	5	6	3	1	2	4	2	6	6	3	2	5	6	3	4	6	6	0	0	0	0	0	0	2	0	1	0	1	4	2	0	0	1	1	1	1
1	3	1	2	1	1993-09-25	2023-10-29	2024-05-28	30	30	5	5	7	5	6	6	1	1	4	1	6	7	4	1	3	5	5	1	5	7	7	0	1	0	0	0	0	0	0	0	0	0	0	0	0	0	0	0	0	0
1	2	1	2	2	1996-01-11	2024-02-06	2024-05-28	28	16	4	3	1	5	6	6	3	3	4	5	5	6	5	2	3	6	5	5	5	6	6	0	0	0	0	0	0	0	0	0	0	1	0	0	0	0	0	1	0	0
1	2	1	2	2	1993-09-13	2023-12-17	2024-05-29	30	23	4	2	2	6	1	6	5	2	2	5	6	2	5	5	3	7	3	6	5	7	7	0	0	0	0	0	0	1	0	0	0	1	2	1	0	0	0	0	1	0
1	2	1	1	1	1996-02-28	2024-02-02	2024-05-29	28	16	1	1	1	1	1	6	1	1	1	2	7	4	2	1	1	5	1	1	4	7	7	0	0	0	0	0	0	0	0	0	0	0	0	0	0	0	0	1	0	0
1	2	1	1	1	1991-08-22	2024-04-06	2024-05-29	32	7	4	1	4	3	1	7	5	1	1	2	5	5	5	4	3	7	6	2	5	3	3	0	0	0	0	0	0	0	0	1	0	2	1	0	0	0	0	2	1	0
1	2	1	2	1	1989-01-01	2024-01-29	2024-05-29	35	17	4	4	7	3	3	4	2	1	1	1	7	7	1	1	1	3	3	4	5	7	7	0	0	0	1	0	0	0	0	0	0	2	1	0	0	0	0	0	0	0
1	4	1	2	2	1992-03-31	2024-04-13	2024-05-29	32	6	1	1	4	7	3	7	1	3	3	5	5	7	4	2	1	5	5	3	2	7	7	0	0	0	0	0	0	3	2	2	0	4	2	2	0	1	1	2	1	0
1	2	1	1	2	1994-01-05	2024-03-08	2024-05-29	30	11	2	2	6	2	4	6	5	3	6	2	5	6	6	2	4	6	6	5	5	5	6	1	1	0	1	1	0	1	0	2	1	2	1	2	0	0	1	1	1	1
1	3	1	2	1	1993-01-17	2024-04-17	2024-05-29	31	6	2	1	4	2	4	6	2	2	2	1	2	2	4	2	4	6	6	5	5	5	6	0	0	0	0	0	0	1	2	2	0	3	0	0	0	2	1	0	1	0
2	2	1	2	2	1993-06-20	2024-04-19	2024-05-30	30	5	6	6	1	4	4	6	4	2	3	2	6	6	6	1	1	5	6	3	3	6	7	1	0	0	0	0	0	0	0	0	0	1	2	1	0	0	0	1	2	0
1	2	1	2	2	1994-05-19	2024-04-19	2024-05-30	30	5	2	1	1	2	1	7	1	1	4	6	6	6	1	5	1	5	7	6	7	6	7	0	0	0	0	0	0	1	0	0	2	1	1	0	0	0	0	2	0	0
1	2	1	2	1	1998-05-14	2024-04-19	2024-05-30	26	5	7	5	4	7	3	6	1	1	1	5	5	6	6	1	1	1	1	5	5	6	7	0	0	0	1	0	0	0	0	3	0	3	1	0	0	0	0	1	2	1
1	1	1	2	3	1988-06-11	2024-04-13	2024-05-30	35	6	2	1	4	2	6	7	5	1	7	4	7	7	7	1	1	6	1	7	7	7	7	0	2	2	0	0	1	2	0	0	4	4	1	4	1	0	0	2	1	2
1	2	1	2	3	1995-12-03	2024-04-15	2024-05-30	28	6	2	2	7	1	1	6	1	1	1	4	3	4	4	2	3	6	5	2	6	6	6	0	2	0	0	0	0	0	0	0	0	2	1	2	0	0	0	1	2	0
1	2	1	2	2	1993-07-17	2024-02-17	2024-05-30	30	14	2	1	1	4	4	6	2	2	3	1	2	1	1	3	3	1	3	2	2	7	7	0	0	0	0	0	0	0	0	0	2	0	0	0	0	0	0	1	0	0
1	2	1	2	2	1990-03-27	2024-02-13	2024-05-30	34	15	4	1	4	4	4	6	3	1	1	2	5	6	6	2	2	4	5	5	5	7	7	0	0	0	0	0	1	0	1	0	0	3	0	0	0	0	0	0	0	0
1	3	1	1	2	1991-01-16	2024-04-19	2024-05-30	33	5	2	1	1	4	1	6	1	1	1	3	2	6	6	1	1	6	6	5	6	4	7	0	0	0	0	1	0	0	0	0	0	0	2	0	0	2	0	0	1	1
1	3	1	1	3	1993-05-31	2024-03-04	2024-05-31	31	12	5	3	3	5	3	6	3	1	1	5	3	3	2	1	1	3	4	1	1	6	6	0	0	0	0	0	0	0	0	0	0	1	1	0	0	0	0	0	0	0
1	2	1	2	3	1990-02-02	2023-10-25	2024-05-31	34	31	1	1	1	1	1	7	2	1	1	5	7	7	1	1	1	1	6	1	1	7	7	1	0	0	0	0	0	0	0	0	0	1	0	0	0	0	0	1	1	0
2	2	1	1	2	1995-10-25	2024-03-12	2024-06-01	28	11	6	6	4	2	5	7	2	2	2	2	2	2	2	1	1	5	6	1	1	6	7	0	0	0	0	0	0	0	2	2	0	0	1	0	0	0	0	1	1	1
1	2	1	2	2	1996-10-04	2024-02-29	2024-06-02	27	13	3	2	4	6	2	2	2	2	2	2	2	5	2	2	2	2	2	2	2	2	2	0	0	0	4	4	4	2	0	0	3	2	2	0	0	1	0	1	1	0
1	1	1	1	2	1994-07-18	2024-04-16	2024-06-02	29	6	2	2	4	3	6	6	4	3	5	5	5	5	5	1	5	6	6	5	6	6	5	0	0	0	0	0	0	0	0	0	1	0	0	0	0	0	0	0	0	0
1	2	1	2	3	1996-02-24	2023-11-18	2024-06-02	28	28	3	3	7	3	7	5	2	2	1	5	6	2	1	1	2	7	2	1	1	6	7	0	0	0	0	0	0	0	0	0	0	0	1	0	0	0	0	0	0	0
1	2	1	2	1	1995-07-08	2024-03-17	2024-06-02	28	11	2	1	1	4	3	5	5	2	1	7	2	4	2	2	3	1	2	2	2	6	7	1	0	0	0	0	0	0	1	1	1	2	3	2	0	0	1	1	1	0
1	2	1	2	1	1990-03-14	2024-01-22	2024-06-02	34	18	2	1	1	2	1	3	1	1	1	1	4	6	2	1	1	3	5	6	1	5	5	0	0	0	0	0	0	0	0	0	0	0	0	0	0	0	0	1	0	0
1	2	1	2	2	1991-10-28	2024-03-03	2024-06-03	32	13	2	1	2	2	2	6	2	2	2	6	4	6	2	2	2	6	6	2	2	6	6	0	0	0	0	0	0	2	1	0	0	0	0	0	0	0	0	1	0	0
1	2	1	2	1	1996-01-09	2024-04-08	2024-06-03	28	8	2	1	1	3	2	7	2	1	1	1	6	5	3	1	1	5	5	1	1	7	7	0	0	0	0	0	0	0	0	0	0	0	1	0	0	0	0	0	1	0
1	2	1	2	3	1992-06-28	2024-01-12	2024-06-03	31	20	2	3	7	3	7	7	4	1	3	4	1	1	1	3	2	4	6	3	1	7	7	0	1	0	0	0	0	0	1	1	0	1	0	0	0	0	0	1	1	1
1	2	1	2	2	1994-03-25	2024-01-12	2024-06-03	30	20	6	5	7	6	4	7	6	3	7	7	6	7	7	2	2	7	6	6	7	6	7	0	2	0	3	0	0	1	4	0	2	3	1	4	0	0	0	0	1	1
1	4	1	2	2	1993-10-04	2024-04-12	2024-06-03	30	7	2	1	2	2	1	6	2	2	5	5	5	7	2	1	4	5	5	2	6	6	6	0	0	0	0	0	0	0	2	0	0	1	1	3	0	1	0	2	2	2
1	2	1	2	3	1994-07-16	2024-02-15	2024-06-04	29	15	2	2	3	3	3	4	3	2	2	6	5	3	2	1	1	5	4	3	3	6	6	0	0	0	0	0	0	0	0	0	0	1	1	0	0	0	0	1	2	1
1	2	1	1	2	1995-04-20	2024-04-20	2024-06-04	29	6	5	2	7	1	1	6	2	2	2	7	6	5	3	2	2	6	6	3	6	6	7	1	1	0	0	0	0	1	1	0	1	1	4	4	1	1	1	1	0	1
1	2	1	2	1	1993-07-22	2023-09-20	2024-06-04	30	36	6	4	4	3	5	5	2	1	3	1	2	2	2	1	1	4	2	5	6	6	7	0	0	0	1	0	0	3	1	0	2	2	2	1	0	0	1	0	0	0
1	2	1	2	2	1995-04-09	2024-04-24	2024-06-04	29	5	3	1	6	6	4	7	2	2	1	3	5	5	2	6	6	6	6	4	7	7	7	0	2	0	0	0	0	0	0	0	2	0	2	0	0	1	0	1	1	1
1	2	1	2	2	1997-10-18	2024-02-19	2024-06-04	26	15	1	1	6	5	6	6	1	1	1	7	7	7	7	1	1	7	7	1	1	7	7	0	2	0	2	0	2	4	4	4	0	4	4	4	2	2	1	2	1	2
1	2	1	2	3	1991-10-16	2024-04-21	2024-06-04	32	6	6	7	3	6	3	6	6	3	5	5	2	6	6	1	1	6	6	2	6	6	6	1	0	0	0	4	0	0	1	0	0	1	4	4	0	1	2	2	1	1
1	2	1	1	2	1997-08-26	2024-02-17	2024-06-04	26	15	5	1	7	4	7	7	7	1	1	3	1	7	2	1	1	1	7	4	7	5	5	0	0	1	0	0	0	0	0	0	2	2	1	2	1	0	0	2	1	0
1	2	1	2	1	1996-07-21	2024-02-18	2024-06-04	27	15	2	1	4	3	1	6	1	1	4	1	4	5	6	1	1	5	4	1	1	6	7	0	0	0	0	0	0	0	0	0	0	2	0	0	0	0	0	0	1	1
1	2	1	2	3	1989-09-22	2024-03-13	2024-06-05	34	12	1	1	4	1	3	1	1	1	1	5	7	7	6	2	2	2	6	1	6	7	7	0	2	0	0	0	0	0	0	0	0	0	1	0	0	0	0	0	0	0
1	2	1	2	1	1994-07-18	2024-04-25	2024-06-05	29	5	2	2	4	3	2	4	1	1	1	1	1	2	2	1	1	3	4	1	1	6	6	0	0	0	0	0	0	1	0	0	0	1	1	0	1	0	0	1	2	1
1	2	1	2	2	1996-08-06	2024-02-29	2024-06-05	27	13	3	1	6	3	6	5	4	2	2	1	1	7	5	4	2	2	4	1	2	7	7	0	0	0	0	0	0	0	0	1	1	1	2	0	0	0	1	0	1	1
1	4	1	2	1	1993-05-29	2024-04-23	2024-06-05	31	6	7	4	3	4	4	4	1	1	1	3	1	1	4	1	1	3	5	1	3	4	7	0	0	0	0	0	0	0	0	0	0	0	1	0	0	0	1	2	1	1
1	2	1	2	2	1995-07-17	2024-04-24	2024-06-06	28	6	1	1	1	1	1	7	1	1	1	1	1	7	4	7	3	7	7	4	1	2	1	0	0	0	0	0	0	0	0	0	0	0	1	0	0	0	0	0	0	0
1	1	1	2	2	1993-03-20	2023-07-17	2024-06-06	31	46	3	4	7	4	5	7	2	1	1	2	6	3	5	1	1	5	3	3	2	7	7	0	0	0	0	0	0	0	2	2	0	2	0	0	0	1	0	1	0	0
1	2	1	2	2	1991-10-10	2024-04-02	2024-06-06	32	9	1	1	1	1	1	7	7	1	1	1	7	7	1	7	7	7	7	1	7	7	7	0	0	0	0	0	0	0	0	0	0	0	0	0	0	0	0	0	0	0
1	1	1	2	1	1993-01-25	2024-02-22	2024-06-06	31	15	1	1	1	1	1	7	1	1	1	1	1	1	4	1	1	7	7	1	1	7	7	0	0	0	0	0	0	0	0	0	0	1	0	0	0	0	0	0	0	0
1	2	1	2	1	1995-08-19	2024-04-21	2024-06-07	28	6	3	4	4	6	4	6	2	1	1	1	7	4	1	1	1	7	7	4	4	6	6	0	0	0	0	0	0	2	1	2	1	1	1	1	0	0	0	2	1	2
1	4	1	1	2	1993-01-31	2024-04-14	2024-06-08	31	7	2	1	2	2	4	7	1	1	3	1	2	2	2	2	2	3	4	1	2	7	7	0	1	0	0	0	0	0	0	0	0	2	1	0	0	0	0	2	1	1
1	2	1	2	1	1987-03-16	2024-03-24	2024-06-08	37	10	5	5	6	6	6	3	3	2	2	6	3	3	2	2	2	3	2	2	5	4	4	0	2	0	0	0	0	2	2	3	0	3	2	0	0	1	1	1	2	1
2	2	1	2	1	1994-10-18	2024-04-10	2024-06-08	29	8	7	4	2	6	2	7	1	1	1	1	1	4	1	3	7	7	7	1	1	7	7	0	0	0	0	0	0	0	1	0	0	0	0	0	0	0	0	0	0	0
1	2	1	2	2	1991-08-04	2024-04-17	2024-06-08	32	7	4	2	7	3	7	7	3	1	4	6	5	7	7	1	1	7	5	3	6	7	7	0	1	0	0	0	0	2	4	3	1	1	1	4	0	1	1	0	3	1
1	4	1	2	1	1994-12-20	2024-04-19	2024-06-08	29	7	1	1	1	1	1	4	3	1	1	1	1	5	2	1	1	4	3	1	5	7	7	0	0	0	0	1	0	0	0	0	0	0	1	0	0	0	0	0	0	0
1	2	1	2	3	1996-08-26	2023-11-26	2024-06-08	27	27	1	1	5	1	1	6	4	1	1	6	6	7	4	1	1	7	7	4	4	7	7	3	0	0	1	2	0	0	0	0	4	1	0	1	1	0	0	0	2	2
2	1	1	1	2	1997-09-06	2024-03-06	2024-06-09	26	13	4	1	6	5	4	6	2	3	2	5	5	4	3	1	1	1	5	1	2	3	2	0	1	0	0	2	3	0	1	0	1	4	4	3	1	1	1	2	3	0
2	2	1	2	3	1992-12-18	2024-01-06	2024-06-09	31	22	3	2	2	3	2	1	1	1	1	1	3	6	2	1	1	6	5	1	2	7	7	0	0	0	0	0	0	0	0	0	1	1	0	1	0	0	0	0	0	0
1	4	1	2	3	1989-01-09	2024-04-27	2024-06-11	35	6	1	1	7	3	7	7	3	1	1	1	1	7	5	1	1	5	1	1	1	7	7	1	1	0	0	0	0	2	2	0	2	2	2	0	1	0	1	1	2	0
1	1	1	1	3	1997-06-10	2023-10-25	2024-06-11	27	32	1	1	3	1	1	2	2	1	1	6	6	7	3	1	1	5	6	1	6	7	7	0	0	0	0	0	0	0	0	0	0	0	2	2	0	0	0	0	0	0
2	2	1	1	2	1993-10-27	2024-04-26	2024-06-11	30	6	4	4	5	3	3	6	1	1	1	1	6	4	6	1	1	3	3	1	1	6	7	0	0	0	0	0	0	0	0	0	0	0	0	2	0	0	0	1	0	0
1	1	1	2	2	1992-08-19	2023-08-27	2024-06-11	31	41	6	4	4	6	4	5	1	3	3	6	6	6	5	4	3	4	6	6	5	5	7	0	0	0	0	0	1	2	4	4	3	4	4	4	0	1	1	2	3	2
1	1	1	1	2	1998-06-17	2024-04-08	2024-06-11	25	9	4	2	6	4	3	4	5	2	2	4	5	6	6	1	1	3	3	3	2	7	7	0	0	1	0	0	0	0	1	0	0	0	1	1	0	0	0	1	2	1
1	1	1	2	3	1998-08-03	2023-10-19	2024-06-12	25	33	4	4	6	1	1	5	1	1	1	6	4	4	4	1	1	4	7	2	6	6	7	0	0	0	0	0	0	2	0	0	2	2	4	4	0	0	0	2	1	1
1	4	1	1	3	1990-04-01	2024-04-22	2024-06-12	34	7	1	1	1	1	1	3	1	1	1	7	4	7	1	4	1	4	1	1	7	6	7	0	0	0	0	0	0	0	0	0	0	2	0	0	1	0	0	0	0	0
1	2	1	2	3	1994-06-16	2023-12-14	2024-06-12	29	25	2	1	4	2	2	6	1	1	1	5	5	3	4	3	3	5	6	4	4	6	6	0	0	0	0	0	0	1	1	0	0	1	2	1	0	0	1	0	1	1
1	2	1	2	2	1996-02-10	2024-02-01	2024-06-12	28	18	6	7	4	5	5	7	5	4	3	2	5	4	3	1	1	7	7	4	7	7	7	0	0	0	0	0	0	1	2	0	0	0	2	0	0	0	1	2	1	0
1	4	1	2	1	1990-01-19	2024-04-22	2024-06-12	34	7	1	1	1	1	1	7	1	1	1	1	1	7	7	1	1	5	5	1	7	6	5	0	0	0	0	0	2	3	1	1	0	3	3	0	0	0	0	1	0	0
2	2	1	2	2	1994-08-03	2024-01-03	2024-06-12	29	23	4	4	7	3	7	7	4	1	1	5	1	7	6	1	1	7	7	1	6	6	7	0	2	0	0	0	0	4	4	4	4	4	1	0	1	2	1	1	3	1
1	4	1	1	1	1997-02-20	2024-04-22	2024-06-12	27	7	5	4	4	6	4	5	3	2	1	1	1	6	4	1	4	4	7	4	5	4	6	0	1	0	0	0	0	2	0	0	0	4	0	0	0	0	1	1	1	1
1	2	1	2	3	1993-10-01	2024-01-05	2024-06-13	30	22	6	6	5	4	3	7	5	3	3	7	7	7	7	1	1	3	5	2	3	3	3	0	0	0	0	0	0	4	0	0	0	0	0	0	0	0	0	2	1	1
1	4	1	2	3	1993-02-28	2024-04-29	2024-06-13	31	6	1	1	2	1	1	7	5	2	2	4	2	2	2	1	1	4	1	1	2	7	7	0	0	0	0	0	1	0	1	0	0	0	0	0	0	0	0	0	1	0
1	2	1	1	1	1997-01-15	2024-04-11	2024-06-13	27	9	1	1	3	7	2	5	3	3	2	1	1	6	2	1	1	7	6	1	1	6	7	0	1	0	1	0	0	0	0	0	0	0	0	0	0	0	0	1	0	0
1	4	1	2	1	1995-04-02	2024-02-28	2024-06-13	29	15	6	4	4	5	5	6	6	4	1	4	6	6	2	1	1	7	7	2	2	4	4	0	0	0	0	0	0	2	0	0	1	0	0	0	0	0	0	1	2	0
1	2	1	2	2	1996-05-15	2024-04-30	2024-06-13	28	6	3	1	2	5	5	6	5	1	1	5	1	2	1	3	1	4	5	1	1	2	2	0	0	0	0	0	0	2	0	0	1	2	3	0	0	0	0	0	0	0
1	2	1	2	3	1995-11-26	2023-07-31	2024-06-14	28	45	1	1	4	2	2	6	1	1	1	1	1	3	3	1	1	7	7	4	5	6	7	0	0	0	0	0	0	0	0	0	0	1	1	0	0	0	0	0	0	0
1	3	1	1	2	1996-11-02	2024-04-19	2024-06-14	27	8	3	2	6	4	7	7	4	1	2	4	5	6	5	5	1	7	7	6	6	7	6	0	1	0	0	1	0	2	2	2	0	1	2	3	0	1	1	2	1	1
1	2	1	2	2	1994-12-08	2024-05-04	2024-06-14	29	5	4	4	4	3	4	6	2	3	4	5	5	5	7	2	2	6	5	2	3	5	6	0	1	0	0	0	0	0	1	1	1	1	0	0	0	0	0	1	0	0
1	1	1	2	3	1994-04-17	2024-02-29	2024-06-15	30	15	4	1	7	4	7	7	1	1	1	4	4	7	6	1	1	7	7	1	5	6	6	0	2	0	0	0	0	0	1	1	0	3	0	0	1	0	0	0	0	0
1	4	1	2	3	1995-11-10	2024-05-01	2024-06-15	28	6	4	4	4	6	4	1	1	1	1	2	2	6	2	6	3	5	2	3	3	5	6	1	2	1	1	2	0	1	1	1	2	0	2	1	1	0	1	0	1	2
1	2	1	2	3	1996-01-12	2024-04-24	2024-06-15	28	7	4	4	5	3	5	5	2	2	1	1	3	4	3	1	1	2	2	1	2	7	7	0	1	0	0	0	0	1	1	1	0	2	2	0	0	1	1	1	1	0
1	2	1	2	3	1994-06-14	2023-09-01	2024-06-15	30	41	1	1	1	1	1	7	3	1	1	4	1	4	1	1	1	7	7	1	2	7	7	1	0	0	0	0	0	0	0	0	0	1	0	0	0	0	0	0	0	0
1	2	1	2	2	1997-10-25	2024-04-29	2024-06-15	26	6	4	6	5	3	4	7	6	3	2	4	6	6	7	1	1	5	3	6	6	6	6	1	0	0	0	2	0	0	2	1	0	1	4	3	0	2	0	0	0	0
1	2	1	2	2	1993-09-18	2023-08-03	2024-06-15	30	45	1	1	1	4	3	4	1	1	1	1	1	1	1	1	1	2	2	1	1	6	7	0	0	0	0	0	0	0	0	0	0	0	0	0	0	0	0	0	0	0
1	1	1	2	2	1998-02-28	2023-10-27	2024-06-16	26	33	2	2	5	4	6	6	2	2	4	5	4	6	4	2	2	7	7	2	4	6	6	0	1	0	0	0	0	0	1	0	0	0	1	0	0	0	0	1	1	0
1	1	1	1	1	1996-12-14	2024-04-11	2024-06-16	27	9	3	2	7	4	5	5	1	1	1	2	1	5	4	1	1	6	5	1	1	4	6	0	1	0	0	0	0	1	2	1	0	2	2	0	1	0	1	2	2	2
1	2	1	2	3	1988-11-07	2024-04-25	2024-06-16	35	7	1	1	5	2	4	7	2	2	1	6	7	7	7	2	2	1	7	4	5	7	7	0	0	0	0	0	0	0	0	0	0	0	0	0	0	0	0	0	0	0
1	2	1	2	2	1992-05-30	2024-05-03	2024-06-16	32	6	1	1	1	1	1	7	2	1	1	1	1	6	2	1	1	7	7	3	1	7	7	1	0	0	0	0	1	2	4	0	4	0	4	0	0	1	0	0	0	0
1	2	1	2	3	1990-12-21	2024-05-05	2024-06-17	33	6	2	1	4	1	1	7	1	1	1	1	1	4	1	1	1	6	6	4	7	7	7	0	0	0	0	0	0	0	0	0	0	3	1	0	0	0	0	0	0	0
1	4	1	2	3	1992-12-05	2024-05-04	2024-06-17	31	6	2	1	1	2	1	2	1	1	1	1	1	7	1	1	1	1	1	1	1	6	7	0	0	0	0	0	0	0	0	0	0	0	0	0	0	0	0	0	0	0
1	2	1	2	2	1994-02-05	2024-04-30	2024-06-18	30	7	2	1	4	1	1	7	1	1	1	1	1	1	1	6	1	7	7	1	1	7	7	0	0	0	0	0	0	0	0	0	0	0	0	0	0	0	0	0	1	0
1	1	1	2	2	1995-12-22	2024-04-11	2024-06-18	28	9	2	1	7	5	5	7	1	1	1	1	1	5	3	2	1	3	5	2	2	7	7	0	0	0	0	0	0	0	0	0	0	0	1	0	0	0	0	2	1	0
1	2	1	2	3	1987-01-17	2023-12-02	2024-06-19	37	28	2	1	1	5	1	7	2	2	3	2	2	4	3	3	3	3	6	3	3	7	7	0	0	0	0	0	0	0	0	0	1	0	2	0	2	0	0	0	2	0
1	2	1	2	3	1990-08-01	2024-04-23	2024-06-19	33	8	2	1	2	4	4	7	4	1	6	6	2	6	7	1	1	7	7	5	1	7	7	0	0	0	0	0	0	1	0	0	2	0	2	1	0	0	0	1	1	0
1	2	1	2	3	1990-03-15	2024-01-28	2024-06-19	34	20	3	4	7	4	4	6	3	2	4	1	1	1	1	1	1	7	6	1	7	4	2	0	0	0	0	1	1	0	1	0	0	0	0	1	0	0	0	1	1	1
1	2	1	2	3	1990-06-27	2024-03-11	2024-06-19	33	14	1	1	2	1	2	7	7	3	7	7	7	7	7	7	7	7	7	4	7	6	7	0	2	1	0	0	1	2	2	1	2	2	2	1	0	0	0	2	2	2
1	2	1	2	3	1995-07-16	2023-06-29	2024-06-19	28	50	2	1	1	4	4	3	1	2	1	2	2	5	2	1	1	4	2	1	2	5	3	0	0	0	0	0	0	0	0	0	0	0	0	0	0	0	0	0	0	0
1	2	1	2	1	1996-07-19	2023-09-17	2024-06-19	27	39	1	1	1	1	1	4	1	1	1	1	4	4	1	3	2	5	5	1	2	7	6	0	0	0	0	0	0	0	0	0	0	2	2	2	0	0	0	0	2	2
1	1	1	2	2	1999-03-03	2024-04-27	2024-06-20	25	7	1	1	3	4	6	7	4	1	2	5	4	5	4	1	1	4	6	1	3	4	2	0	0	0	0	0	0	0	2	1	1	2	4	4	0	0	1	2	3	3
1	1	1	2	1	1996-12-22	2024-04-01	2024-06-20	27	11	4	4	4	2	3	6	1	1	1	3	3	6	5	1	1	6	4	3	2	6	6	0	0	0	0	0	0	0	2	0	1	2	4	1	0	1	0	1	1	1
1	4	1	1	1	1997-01-30	2024-03-28	2024-06-20	27	12	4	3	4	4	4	5	3	4	3	6	5	6	5	3	3	4	6	5	5	5	5	0	1	0	2	2	1	1	0	0	0	1	2	3	2	1	2	2	1	2
1	2	1	1	1	1995-11-29	2024-04-08	2024-06-20	28	10	5	3	6	7	3	5	4	3	3	6	6	7	7	1	6	6	4	1	6	6	6	0	1	0	0	0	0	0	2	1	0	0	1	1	1	1	0	2	1	0
1	2	1	2	3	1989-06-21	2024-03-08	2024-06-20	34	14	2	1	2	2	1	5	2	1	2	3	2	4	3	2	2	4	5	2	2	6	7	0	0	0	0	0	0	0	0	1	1	1	1	1	0	0	0	1	1	0
1	3	1	1	3	1997-05-26	2024-05-07	2024-06-21	27	6	6	6	5	3	5	4	5	4	4	6	6	7	6	3	3	4	6	2	2	3	3	0	1	1	0	0	0	1	3	3	3	3	3	3	3	1	1	2	1	0
1	2	1	2	2	1994-01-12	2024-05-11	2024-06-22	30	6	2	1	4	2	2	6	4	2	3	6	2	2	2	1	1	4	4	4	4	3	6	0	1	0	0	0	0	0	0	0	0	1	1	0	0	0	0	1	1	1
1	4	1	2	2	1997-08-15	2024-05-09	2024-06-22	26	6	6	5	5	3	6	6	2	2	2	2	2	2	2	1	1	5	5	1	1	7	7	0	0	0	0	0	0	0	0	0	0	0	2	0	0	0	0	1	0	0
1	2	1	2	1	1993-08-23	2023-10-03	2024-06-22	30	37	4	4	7	3	7	6	3	3	3	5	5	5	6	3	3	5	5	5	5	4	2	0	0	0	0	0	0	2	1	0	0	0	4	0	0	0	0	1	1	1
1	2	1	2	1	1998-06-17	2023-07-24	2024-06-24	26	48	1	1	1	1	1	1	1	1	1	1	1	1	1	1	1	1	1	1	1	6	7	0	0	0	0	0	0	0	0	0	0	0	0	0	0	0	0	0	0	0
1	2	1	2	2	1994-09-09	2024-05-10	2024-06-24	29	6	3	1	6	4	7	6	2	2	3	1	1	4	1	1	1	5	5	1	2	4	5	0	0	0	1	1	3	2	2	0	1	3	1	0	0	0	1	2	1	0
1	2	1	2	3	1994-09-23	2024-05-09	2024-06-24	29	6	2	2	5	3	5	7	2	2	7	4	5	6	4	2	2	7	4	3	3	4	6	0	1	0	0	0	0	1	0	0	2	0	3	0	0	0	0	1	1	0
1	1	1	2	2	1997-01-27	2024-01-11	2024-06-24	27	23	5	6	5	7	5	7	7	4	4	6	5	5	3	1	1	7	7	3	3	6	6	0	1	0	1	0	0	0	4	4	3	1	1	1	0	1	1	2	1	2
1	2	1	2	3	1995-08-01	2024-03-03	2024-06-24	28	16	6	6	1	3	2	7	2	2	1	5	6	6	2	1	1	7	7	7	6	6	7	0	2	0	0	0	0	0	2	1	2	0	4	0	0	0	0	0	1	0
1	2	1	2	2	1994-02-06	2024-05-07	2024-06-25	30	7	2	1	7	5	3	7	3	2	2	2	2	6	4	1	1	7	7	5	4	7	7	0	0	0	1	0	1	0	0	0	0	0	1	0	0	0	0	1	0	0
1	3	1	2	1	1995-08-23	2024-05-01	2024-06-25	28	7	2	1	3	3	1	7	6	2	2	4	4	4	3	1	1	7	5	7	7	7	7	0	0	1	0	0	0	0	0	0	1	2	0	2	0	0	0	1	1	0
1	4	1	1	1	1996-12-11	2024-03-06	2024-06-25	27	15	2	1	4	3	4	3	2	1	1	2	2	2	2	1	1	3	3	1	2	4	5	0	0	0	0	0	0	1	1	0	0	1	0	1	0	0	1	1	1	0
2	2	1	2	2	1989-01-03	2024-05-15	2024-06-26	35	6	2	1	5	3	5	4	1	1	1	1	1	5	1	1	1	1	1	1	3	2	4	0	0	0	0	0	3	1	2	2	1	0	3	1	0	1	1	1	2	0
1	2	1	2	1	1990-10-28	2024-05-13	2024-06-26	33	6	1	1	1	1	1	7	1	4	1	1	1	4	4	6	6	7	7	1	5	7	7	0	1	0	0	0	0	0	0	0	0	0	0	0	0	0	0	0	0	0
1	2	1	1	2	1998-01-03	2023-08-06	2024-06-26	26	46	6	6	6	6	6	7	5	1	4	5	6	7	1	1	1	6	4	4	3	4	2	0	1	0	2	0	0	3	0	0	0	1	2	1	0	0	0	2	1	2
1	2	1	1	1	1999-04-14	2023-07-24	2024-06-26	25	48	1	1	1	1	1	1	3	1	1	1	1	1	1	1	1	7	1	4	1	7	7	0	1	0	0	0	0	0	0	0	0	0	0	0	0	0	0	0	0	0
1	3	1	1	3	1997-06-08	2024-04-17	2024-06-26	27	10	1	2	4	2	2	3	1	1	1	3	2	4	2	1	1	2	2	2	2	3	6	0	0	0	0	0	0	1	0	0	0	0	0	0	0	1	0	1	1	1
1	2	1	2	3	1991-01-13	2024-05-13	2024-06-27	33	6	1	1	1	1	1	7	1	1	1	1	3	1	1	1	1	1	4	1	1	7	7	0	2	0	0	0	0	0	0	0	0	0	1	0	0	0	0	2	0	0
1	2	1	2	3	1997-07-25	2024-03-19	2024-06-27	26	14	1	1	5	1	6	7	1	1	1	1	1	7	5	6	6	7	6	6	6	7	7	0	0	0	0	0	0	0	0	0	2	0	3	1	1	0	0	1	1	1
1	2	1	2	1	1994-10-28	2024-03-11	2024-06-27	29	15	3	1	3	3	2	7	6	2	2	2	5	3	4	2	2	5	6	3	2	6	7	0	0	0	0	0	0	0	0	0	1	2	0	0	1	0	1	1	1	0
1	4	1	2	2	1993-06-20	2024-03-07	2024-06-27	31	16	2	2	4	2	6	4	3	3	1	3	1	3	2	2	2	2	2	4	3	5	6	0	0	1	0	0	0	0	0	0	0	2	2	2	0	0	0	2	3	1
1	4	1	1	1	1995-03-29	2024-04-21	2024-06-27	29	9	3	1	3	4	4	6	1	1	1	3	1	4	4	1	1	4	4	5	5	3	5	0	1	0	0	0	1	0	0	0	0	1	1	0	0	0	0	1	1	0
1	2	1	2	3	1990-03-01	2024-05-04	2024-06-28	34	7	1	1	1	1	1	7	1	1	1	6	1	7	1	1	1	7	7	4	6	7	7	0	0	0	0	0	0	0	2	0	0	2	3	0	2	0	0	1	1	0
1	2	1	1	1	1997-01-18	2024-01-29	2024-06-28	27	21	1	1	1	1	5	7	1	1	1	6	3	1	7	1	1	7	7	1	3	5	7	0	0	0	0	0	0	0	0	0	1	1	0	0	0	0	0	0	1	0
1	3	1	1	1	1993-06-05	2024-05-10	2024-06-28	31	7	3	5	6	5	5	6	3	4	6	6	7	6	5	2	2	6	5	2	2	6	6	0	1	0	0	0	0	0	1	0	0	0	1	0	0	1	0	1	1	0
1	1	1	2	3	1992-11-30	2024-05-14	2024-06-29	31	6	1	1	1	1	1	5	1	1	1	1	1	1	1	1	1	6	7	1	1	2	1	0	0	0	0	0	0	0	0	0	3	0	0	0	0	0	0	1	1	1
1	2	1	2	1	1994-06-18	2024-05-04	2024-07-01	30	8	1	1	1	1	1	7	1	1	1	1	1	7	4	1	4	7	4	1	4	7	7	0	1	0	0	0	0	1	1	0	0	1	1	0	0	0	1	1	1	0
1	2	1	1	2	1996-02-20	2024-05-19	2024-07-01	28	6	2	2	4	2	3	6	2	2	2	3	2	4	2	2	2	6	6	2	2	6	6	0	0	0	0	0	0	0	0	0	0	0	1	0	0	0	0	0	0	1
1	2	1	2	2	1992-09-10	2024-05-21	2024-07-01	31	5	2	5	7	2	7	7	2	1	6	7	6	7	3	2	2	7	7	3	6	1	1	2	1	0	0	0	3	0	2	1	0	2	0	0	0	0	0	1	1	0
1	4	1	2	2	1991-05-03	2024-03-13	2024-07-02	33	15	4	4	4	4	4	5	3	2	1	5	5	5	4	1	1	6	4	3	6	7	7	0	0	0	0	0	0	1	1	0	1	0	2	1	0	0	0	1	1	2
1	2	1	2	1	1994-09-20	2023-07-07	2024-07-02	29	51	1	1	2	1	2	7	4	3	1	2	1	4	2	2	1	1	1	1	1	7	7	0	0	0	0	0	0	0	1	0	1	1	0	0	0	0	0	1	0	0
1	4	1	1	2	1997-06-28	2024-05-03	2024-07-03	27	8	3	1	5	3	5	7	7	5	5	4	5	7	7	7	7	7	7	5	6	6	6	0	0	0	1	0	0	0	0	0	0	1	0	0	0	0	0	1	1	0
1	1	1	2	2	1994-02-22	2024-05-17	2024-07-03	30	6	5	5	6	3	6	7	4	2	1	2	6	6	7	1	1	7	7	6	4	4	3	0	3	0	2	1	1	0	2	0	1	2	3	0	0	1	0	0	2	0
1	3	1	2	2	1993-08-06	2024-03-06	2024-07-03	30	17	2	3	7	1	6	3	3	3	3	6	2	7	2	1	1	3	3	2	2	6	6	0	0	0	0	0	0	2	1	3	2	3	3	0	0	1	1	1	2	1
1	2	1	2	1	1996-04-29	2024-03-14	2024-07-03	28	15	2	1	4	2	5	5	2	1	1	1	2	6	4	3	2	6	6	1	1	5	6	0	0	0	0	0	0	0	2	0	0	2	0	0	0	0	0	0	0	0
1	2	1	2	2	1995-12-07	2024-05-09	2024-07-04	28	8	4	2	4	3	6	7	3	1	1	6	6	6	6	5	5	6	5	2	5	7	6	1	1	0	2	0	0	1	1	0	0	0	0	2	0	0	0	2	1	0
1	1	1	1	1	1996-05-28	2024-05-21	2024-07-04	28	6	4	4	7	3	3	7	2	1	2	2	4	5	6	3	1	6	5	1	5	7	6	0	0	0	0	0	0	0	2	0	0	1	3	4	1	0	1	2	0	0
1	2	1	2	3	1993-04-12	2024-06-01	2024-07-04	31	4	7	7	4	7	4	7	6	5	1	7	4	7	7	7	7	7	7	1	4	1	1	2	2	1	3	2	0	0	2	2	2	0	4	3	4	0	0	1	2	1
1	2	1	2	3	1995-01-07	2024-04-26	2024-07-04	29	9	1	1	7	1	7	7	1	1	1	1	1	7	1	1	1	1	1	1	1	7	7	0	0	0	0	0	0	0	0	0	0	1	0	0	0	0	0	2	0	0
1	4	1	2	2	1995-02-02	2024-04-01	2024-07-04	29	13	6	7	7	4	5	7	7	7	7	7	7	7	7	7	7	7	7	7	5	7	7	0	4	0	0	0	0	0	4	4	0	4	2	3	0	0	1	0	0	0
1	2	1	2	3	1994-12-18	2024-05-08	2024-07-04	29	8	4	4	7	1	4	7	4	1	1	7	4	7	1	1	1	1	1	2	2	7	7	0	2	0	0	0	0	0	0	0	0	0	0	0	0	0	0	1	1	0
1	4	1	1	1	1998-05-17	2024-05-24	2024-07-05	26	6	1	4	6	3	5	4	2	1	1	3	5	5	4	3	1	5	5	2	1	6	7	0	0	0	0	0	0	0	1	2	0	2	2	1	0	0	1	0	1	0
1	1	1	1	1	1998-11-08	2024-05-19	2024-07-06	25	6	1	1	4	4	4	7	4	2	5	3	2	3	2	7	1	7	7	4	2	7	7	1	1	1	0	0	0	0	0	0	2	1	2	0	0	0	0	1	0	0
1	2	1	1	2	1996-09-18	2024-03-19	2024-07-06	27	15	2	1	3	2	1	7	1	1	1	1	1	7	1	1	1	6	6	1	1	7	7	1	0	0	0	0	0	0	0	0	0	2	0	0	0	0	0	2	1	0
1	1	1	2	2	1992-05-11	2024-05-26	2024-07-06	32	5	2	2	4	2	2	6	4	2	1	5	5	3	2	2	2	4	7	2	2	7	7	0	2	0	1	0	0	2	2	2	1	2	2	3	3	0	2	2	1	0
1	3	1	2	1	1992-05-29	2024-05-26	2024-07-06	32	5	6	6	2	6	2	7	6	5	6	2	2	4	7	4	4	4	4	5	6	4	5	0	0	0	1	1	1	2	0	0	0	0	4	2	0	0	0	2	1	1
1	4	1	2	2	1994-07-24	2024-05-25	2024-07-06	29	6	6	2	6	4	7	6	4	3	3	6	5	6	4	5	5	6	6	4	4	6	5	0	2	0	1	0	1	1	1	0	1	1	0	0	0	0	0	1	1	1
1	3	1	1	2	1992-06-13	2024-05-24	2024-07-06	32	6	1	1	1	1	1	7	2	1	1	6	3	6	2	1	7	7	7	6	6	7	7	0	0	0	0	0	0	0	0	0	0	0	0	0	0	0	0	1	0	0
1	2	1	2	2	1993-02-09	2024-03-04	2024-07-07	31	17	2	2	7	2	7	5	4	4	4	5	5	6	3	1	1	4	2	3	3	6	6	0	1	0	0	0	0	0	1	0	0	1	0	1	0	0	0	1	1	1
1	2	1	2	1	1996-08-25	2024-04-19	2024-07-07	27	11	1	1	4	1	4	7	2	3	1	5	2	7	7	1	2	7	7	6	7	7	7	0	3	0	0	0	0	0	1	1	2	4	4	4	0	1	2	0	1	2
1	2	1	1	1	1993-03-21	2024-04-03	2024-07-07	31	13	3	2	4	2	2	4	3	2	1	2	5	5	3	1	1	5	4	3	3	5	5	0	0	0	0	0	1	1	2	0	0	0	1	0	0	0	0	1	1	1
1	2	1	2	3	1991-03-16	2024-05-27	2024-07-08	33	6	4	4	7	4	7	5	2	2	3	5	5	3	5	1	1	5	5	4	4	4	5	0	0	0	0	0	0	1	2	0	1	2	1	2	0	0	1	1	2	1
1	4	1	2	1	1991-01-20	2024-05-12	2024-07-08	33	8	7	6	5	6	6	4	3	4	4	5	4	4	6	3	3	5	3	3	3	4	3	0	2	0	0	0	2	4	2	0	1	3	2	2	0	1	1	1	1	0
1	1	1	1	1	1995-03-28	2023-11-28	2024-07-08	29	31	4	4	4	4	4	4	4	2	4	4	4	4	4	2	2	6	6	4	4	4	7	0	0	0	0	0	0	1	0	0	2	1	1	0	0	1	0	1	1	2
1	2	1	2	1	1997-05-15	2024-04-30	2024-07-09	27	10	2	2	6	2	3	5	4	2	2	6	2	5	2	2	2	2	5	2	5	6	6	0	0	0	0	2	0	0	0	0	0	2	2	0	0	0	0	1	0	0
1	4	1	2	2	1994-01-13	2024-05-28	2024-07-09	30	6	3	2	4	4	4	5	5	4	4	2	4	5	4	2	2	5	5	3	3	3	3	2	1	0	0	3	0	2	2	1	0	1	2	2	2	1	1	2	1	2
1	2	1	2	3	1992-03-08	2024-02-12	2024-07-09	32	21	3	2	4	4	4	5	2	1	3	1	1	3	1	1	1	4	4	1	1	4	5	0	0	0	0	0	0	0	0	0	0	0	0	0	0	0	0	1	0	0
1	2	1	1	1	1995-09-05	2024-05-24	2024-07-09	28	6	2	1	2	3	3	7	3	3	1	2	1	2	5	1	1	5	4	6	3	7	7	2	3	0	2	2	0	0	1	0	0	2	1	2	0	0	2	2	2	1
1	4	1	1	1	1998-07-21	2024-05-24	2024-07-09	25	6	1	1	4	1	1	7	1	1	2	1	1	7	2	7	7	7	7	3	2	7	7	0	0	0	1	0	0	0	0	0	0	2	0	0	0	0	0	0	0	0
1	2	1	2	3	1993-07-01	2023-07-25	2024-07-10	31	50	4	1	1	1	1	5	3	2	2	1	3	6	4	1	1	1	1	1	3	6	7	0	0	0	0	0	0	0	0	0	0	1	1	0	0	0	0	1	1	0
1	3	1	2	1	1996-11-12	2024-03-21	2024-07-10	27	15	3	2	6	2	4	1	1	1	1	4	2	4	4	1	1	5	6	1	1	7	7	0	0	0	0	0	0	2	1	0	0	0	3	0	0	0	0	2	1	1
1	1	1	1	2	1997-04-23	2024-02-21	2024-07-10	27	20	5	3	5	3	5	4	3	4	4	2	2	6	6	1	1	5	6	2	2	1	1	0	2	0	0	0	2	0	3	1	4	4	4	2	0	0	1	2	1	2
1	2	1	2	1	1990-01-05	2024-04-27	2024-07-11	34	10	4	2	4	4	4	3	3	2	5	2	2	6	4	3	3	5	5	4	4	6	5	0	2	0	0	0	0	0	0	0	2	0	0	0	0	0	0	1	1	0
1	2	1	1	1	2002-02-28	2024-05-31	2024-07-12	22	6	7	1	7	7	7	7	1	1	1	1	1	7	1	1	4	7	6	1	1	7	7	0	0	0	0	0	0	0	0	1	2	3	0	1	0	1	0	1	1	0
1	2	1	2	2	1996-11-17	2024-05-07	2024-07-12	27	9	3	2	4	5	3	5	5	4	3	2	2	2	2	2	2	4	4	2	2	5	6	0	0	0	0	0	0	0	0	0	0	0	0	0	0	0	0	1	0	0
1	4	1	2	3	1993-10-11	2024-02-19	2024-07-12	30	20	1	1	4	1	4	7	1	1	1	2	1	1	1	1	1	4	7	1	3	3	4	1	0	0	0	0	0	0	1	0	0	0	1	0	0	0	0	1	2	2
1	2	1	1	2	1995-07-03	2024-05-28	2024-07-13	29	6	5	3	4	7	1	6	1	1	1	7	6	2	2	1	1	6	6	6	6	7	7	0	1	0	4	0	0	1	0	4	4	3	4	4	0	0	2	1	3	3
1	2	1	2	2	1995-11-06	2024-06-02	2024-07-13	28	5	3	5	6	6	4	7	7	5	5	2	3	7	7	3	3	6	6	2	6	6	4	0	3	0	3	0	1	1	4	0	1	1	3	0	0	1	2	1	1	0
2	2	1	2	3	1994-03-24	2024-05-04	2024-07-13	30	10	1	1	1	3	5	7	5	1	1	7	3	6	4	1	1	5	5	1	1	7	7	0	0	0	0	0	0	0	0	0	0	0	1	0	0	0	0	0	0	0
1	2	1	2	2	1997-09-04	2024-01-24	2024-07-14	26	24	5	3	6	6	5	7	5	5	2	7	7	7	7	1	1	3	5	4	5	7	7	0	4	2	0	0	0	4	2	1	2	4	4	2	2	1	0	3	1	2
1	4	1	2	2	1998-05-20	2024-06-01	2024-07-15	26	6	1	1	6	2	1	6	2	2	6	7	7	7	5	1	1	6	6	1	1	6	5	0	0	0	0	0	0	0	0	0	0	2	0	0	0	0	0	0	0	0
1	1	1	1	1	1990-03-04	2024-05-07	2024-07-15	34	9	4	4	7	4	5	6	1	1	1	4	5	7	1	1	1	7	1	2	2	7	7	2	2	2	0	0	2	0	2	0	4	2	4	4	0	0	0	1	1	0
1	2	1	1	2	1989-12-10	2024-05-15	2024-07-16	34	8	1	1	2	2	1	6	6	4	4	1	1	4	1	1	1	6	6	3	2	6	7	0	0	0	0	0	0	0	0	0	0	0	0	0	0	0	0	1	0	0
1	2	1	2	2	1996-09-25	2024-03-03	2024-07-16	27	19	3	3	4	4	1	5	4	1	1	3	5	5	2	1	1	1	1	1	4	2	5	0	0	0	0	0	0	1	2	1	0	1	0	0	0	0	0	0	1	0
1	4	1	2	1	1989-08-09	2024-01-07	2024-07-16	34	27	1	1	1	1	1	5	1	1	1	1	1	1	1	1	1	1	7	1	2	7	7	1	1	0	0	4	0	1	2	0	1	1	2	0	0	0	1	0	1	1
1	2	1	2	2	1990-12-08	2024-02-12	2024-07-16	33	22	3	1	2	3	2	7	5	1	1	5	3	7	5	1	1	4	2	1	2	6	6	0	0	0	0	0	0	1	2	1	1	2	2	0	0	1	1	2	1	0
1	1	1	1	1	2002-03-27	2024-05-05	2024-07-16	22	10	3	1	5	3	4	6	6	4	1	4	3	3	3	3	3	4	4	1	1	6	7	0	0	0	0	0	0	0	1	0	1	1	0	0	1	1	1	1	1	0
1	2	1	1	2	1996-06-25	2024-04-12	2024-07-16	28	13	5	3	4	5	3	3	1	1	1	1	1	1	1	1	1	3	3	2	1	7	7	0	0	0	0	0	0	0	0	0	0	0	0	0	0	0	0	1	0	0
1	1	1	2	1	1998-08-03	2024-02-08	2024-07-16	25	22	5	4	2	4	2	5	4	2	2	4	4	5	6	4	3	3	5	5	4	5	4	0	1	0	0	1	0	0	0	0	0	1	2	1	0	0	0	1	2	0
1	4	1	2	2	1994-10-15	2024-04-14	2024-07-17	29	13	7	6	1	1	4	7	1	1	1	1	1	1	4	1	1	7	7	1	4	7	7	0	2	0	0	0	0	0	0	0	0	0	0	0	0	0	0	2	1	0
1	2	1	1	1	1992-01-02	2024-04-10	2024-07-17	32	14	1	1	1	1	1	4	1	1	1	1	1	1	1	1	1	7	7	1	3	7	7	0	0	0	0	0	0	1	2	1	1	4	3	2	0	1	1	2	2	2
1	1	1	2	3	1993-09-16	2024-04-01	2024-07-17	30	15	1	1	1	1	1	7	1	1	1	1	1	1	2	6	6	7	6	1	1	7	7	0	0	0	0	0	0	0	0	0	0	0	1	0	0	0	0	0	0	1
1	4	1	2	1	1995-05-30	2024-06-02	2024-07-17	29	6	4	2	7	4	4	5	1	1	1	5	6	5	7	1	1	4	3	4	4	5	7	0	1	0	1	0	0	0	0	0	2	2	1	1	1	0	0	2	1	2
2	4	1	2	2	1992-09-28	2024-05-22	2024-07-17	31	8	2	1	3	2	2	5	2	2	1	1	4	3	4	1	1	3	1	2	1	6	7	0	0	0	2	2	0	0	1	0	0	0	0	0	0	0	0	0	2	0
1	4	1	1	1	1998-07-04	2024-03-06	2024-07-17	26	19	2	1	5	5	6	6	3	1	1	6	6	6	6	1	1	4	4	4	1	7	7	0	2	0	0	2	0	2	2	2	2	2	2	0	0	1	1	2	0	0
1	2	1	2	2	1997-04-22	2024-06-06	2024-07-17	27	5	2	1	1	2	1	2	2	2	2	2	2	2	2	2	2	4	4	2	2	6	6	0	0	0	0	0	0	1	0	0	0	0	0	0	0	0	0	2	2	2
1	2	1	2	1	1995-04-07	2024-06-03	2024-07-17	29	6	1	1	2	1	2	7	1	1	1	4	2	7	5	1	1	7	7	4	4	7	7	0	0	0	0	0	0	0	0	0	0	0	0	0	0	0	0	0	0	0
1	2	1	2	3	1996-08-23	2024-04-18	2024-07-18	27	13	2	1	4	3	5	5	2	2	2	2	2	6	5	1	1	2	1	2	2	5	7	0	0	0	0	0	2	0	0	0	3	0	1	0	0	0	0	1	1	1
1	2	1	2	2	1995-07-29	2024-05-08	2024-07-18	28	10	7	7	1	7	7	7	3	1	1	3	5	3	4	1	1	5	1	1	5	4	4	0	2	0	0	0	0	4	0	0	0	2	0	0	0	1	0	0	1	0
1	4	1	2	2	1994-11-16	2024-02-01	2024-07-18	29	24	4	2	4	4	5	4	2	1	1	1	1	2	2	1	1	2	3	3	2	4	7	0	0	0	0	0	0	0	0	0	0	0	0	0	0	0	0	0	1	0
1	1	2	1	1	2003-08-08	2024-04-26	2024-07-18	20	11	4	1	1	6	1	1	1	1	1	1	4	7	7	1	1	5	7	1	1	7	5	0	1	0	0	0	0	1	2	2	0	4	4	0	0	1	1	2	1	0
1	4	1	1	2	1992-08-03	2024-05-28	2024-07-18	31	7	4	4	4	3	3	6	6	5	4	2	1	2	4	1	1	3	5	3	1	2	6	0	1	1	0	0	0	0	1	0	1	0	2	1	0	2	0	3	3	1
1	4	1	1	2	2000-07-01	2024-04-25	2024-07-18	24	12	2	5	4	3	4	2	1	1	3	2	3	6	5	1	2	3	6	3	4	6	7	0	0	0	0	0	1	1	0	2	0	1	1	2	2	0	0	2	2	2
1	4	1	1	1	1986-01-06	2024-06-06	2024-07-19	38	6	1	1	1	1	1	1	4	1	1	1	1	4	1	7	1	7	7	1	4	7	7	0	0	0	1	0	0	0	0	0	0	0	0	0	0	0	0	1	0	0
1	2	1	1	1	1995-10-03	2024-04-21	2024-07-19	28	12	4	3	6	5	4	6	4	3	4	7	6	6	7	3	2	5	7	6	3	5	5	0	0	0	0	0	0	0	4	2	0	2	1	0	1	1	1	2	1	0
1	2	1	2	1	1999-07-20	2024-02-26	2024-07-19	24	20	4	1	1	4	1	5	5	5	5	1	1	1	1	3	3	5	3	5	4	5	7	0	0	1	2	0	0	0	1	0	0	0	0	0	0	0	0	2	2	0
1	1	1	2	1	1997-10-28	2024-06-07	2024-07-19	26	6	4	3	2	2	2	5	1	1	1	6	2	5	3	1	1	5	2	1	1	7	7	0	0	0	0	0	0	0	0	0	0	2	0	0	0	0	0	0	0	0
1	1	1	2	3	1997-07-19	2024-06-07	2024-07-19	27	6	3	3	6	3	5	4	2	1	2	1	1	1	1	2	1	3	3	2	3	5	3	0	0	0	0	0	0	0	0	0	3	1	2	2	0	0	0	0	2	0
1	4	1	2	1	1996-12-23	2024-06-09	2024-07-19	27	5	5	5	4	3	5	4	5	4	5	4	6	6	6	5	5	6	6	5	4	5	3	0	3	3	2	2	2	2	2	2	2	3	3	2	3	1	2	1	1	2
1	2	1	2	2	1994-04-17	2024-01-08	2024-07-20	30	27	4	2	5	6	4	6	2	1	1	1	1	6	2	1	1	7	7	1	5	7	7	0	2	0	0	0	0	0	0	0	0	0	0	0	0	0	0	0	1	0
1	2	1	2	1	1995-06-01	2024-06-09	2024-07-20	29	5	3	1	4	4	4	6	6	6	6	4	4	6	6	4	4	6	6	5	5	6	4	0	0	0	0	0	0	0	0	0	1	0	0	0	0	0	0	0	0	0
1	2	1	1	1	2000-03-06	2024-06-04	2024-07-20	24	6	3	1	4	6	1	4	4	1	1	1	3	4	4	1	1	1	2	2	1	5	7	0	0	0	0	0	0	0	0	0	1	0	0	0	0	0	0	2	1	0
2	1	1	2	1	1993-07-29	2024-06-05	2024-07-20	30	6	1	1	1	1	1	4	1	4	1	1	5	5	2	1	1	6	3	2	4	6	7	0	1	0	0	0	0	0	0	0	0	0	0	0	0	0	0	1	0	0
2	2	1	1	1	1989-12-19	2024-05-31	2024-07-20	34	7	1	1	1	1	1	6	1	1	1	1	4	5	5	2	2	4	4	2	2	3	4	0	0	0	0	0	0	0	0	0	0	1	1	0	0	0	0	1	0	0
1	2	1	1	2	1999-01-17	2024-05-05	2024-07-20	25	10	4	3	4	4	4	6	6	4	4	3	4	2	5	1	1	3	6	4	5	5	6	0	1	0	0	1	0	1	1	1	2	1	1	2	0	0	1	0	1	1
1	3	1	1	1	1995-01-21	2024-05-20	2024-07-21	29	8	6	4	1	3	1	5	3	1	1	6	5	6	4	2	4	5	6	3	3	3	2	0	1	0	0	0	0	0	1	1	0	0	0	2	0	0	0	2	1	2
1	2	1	2	1	1999-01-14	2024-03-29	2024-07-21	25	16	4	4	4	6	4	7	7	1	1	6	6	7	7	1	1	3	2	1	2	6	6	0	1	0	0	0	0	0	1	0	0	0	0	0	0	0	0	0	0	0
1	2	1	2	2	1994-05-23	2024-05-10	2024-07-22	30	10	3	1	6	2	6	6	5	4	4	6	5	5	3	3	3	5	5	5	5	5	5	0	0	0	0	0	0	0	0	0	1	0	2	0	0	0	0	1	1	0
1	2	1	2	2	1993-09-24	2024-06-08	2024-07-22	30	6	2	1	5	6	5	4	3	2	5	1	1	4	1	1	1	6	3	1	1	6	3	0	1	0	0	0	2	0	2	2	1	2	2	0	0	1	1	1	1	0
1	2	1	2	2	1994-12-29	2024-06-05	2024-07-22	29	6	2	3	7	2	4	7	7	1	1	2	1	7	3	4	1	7	6	2	5	7	7	1	1	0	0	0	0	0	1	0	0	0	0	2	0	0	0	1	1	0
2	2	1	2	1	1997-10-15	2024-06-10	2024-07-22	26	6	3	2	4	7	1	3	1	1	1	4	1	7	7	1	1	3	7	1	1	2	2	0	0	0	0	0	0	0	0	0	0	2	0	0	1	0	0	0	0	0
1	2	1	2	3	1992-02-16	2024-05-27	2024-07-22	32	8	1	1	4	1	1	7	1	1	1	1	5	6	1	1	1	5	3	2	4	7	6	0	1	0	0	0	0	0	0	0	0	0	0	0	0	0	0	0	1	0
1	1	1	2	2	1995-02-03	2024-05-10	2024-07-22	29	10	1	1	3	4	4	3	2	2	2	1	1	4	1	1	1	1	1	1	1	1	2	0	0	0	0	0	0	0	0	0	0	2	2	0	0	0	0	0	2	0
1	4	1	2	2	1996-12-25	2024-06-06	2024-07-22	27	6	2	1	4	2	1	4	3	3	1	1	1	5	1	1	1	4	1	2	2	6	7	0	0	0	2	0	0	0	0	0	0	2	2	0	0	0	0	2	1	0
1	1	1	2	3	1989-08-06	2024-06-03	2024-07-22	34	7	4	4	4	4	4	6	1	1	2	5	5	6	4	1	1	5	5	5	5	7	7	0	0	0	0	0	0	0	0	0	0	0	0	0	0	0	0	0	0	0
1	2	1	2	2	1991-03-15	2024-02-01	2024-07-22	33	24	4	4	7	4	7	7	2	2	6	7	7	7	7	5	4	6	6	2	4	6	4	0	1	0	0	0	1	1	1	0	4	2	4	4	0	0	0	2	3	1
1	4	1	1	1	1995-05-02	2024-06-05	2024-07-22	29	6	1	1	6	1	6	7	7	6	1	4	2	2	2	1	1	7	7	1	7	7	7	0	0	0	0	2	0	0	2	0	0	0	0	0	0	0	0	2	1	2
1	2	1	2	1	1991-08-25	2024-04-22	2024-07-22	32	13	7	7	4	7	1	7	7	7	7	7	7	7	7	1	1	7	7	7	7	7	7	2	2	0	2	2	0	0	2	0	4	0	4	4	1	2	2	2	1	2
1	4	1	2	2	1995-01-10	2024-06-09	2024-07-22	29	6	7	7	1	4	4	1	1	1	1	4	1	1	5	1	1	1	1	1	1	7	7	0	0	0	0	0	0	0	0	0	0	0	0	0	0	0	0	0	0	0
1	2	1	2	1	1993-02-23	2024-06-09	2024-07-23	31	6	3	1	4	3	5	6	4	2	2	3	2	4	2	4	4	6	5	2	3	5	7	0	1	0	0	0	0	0	0	0	0	0	1	0	0	0	0	1	1	1
1	2	1	2	1	1999-04-22	2024-03-21	2024-07-23	25	17	1	1	2	1	2	2	2	1	1	2	2	7	5	6	5	6	5	2	1	7	5	0	0	0	0	0	0	0	0	0	0	0	0	0	0	0	0	1	2	1
1	2	1	2	2	1993-10-29	2024-06-06	2024-07-23	30	6	5	5	7	2	6	6	6	4	4	6	4	6	4	4	4	6	7	4	4	7	7	0	0	0	0	0	0	1	0	0	0	1	1	0	0	0	0	0	0	0
1	4	1	1	2	1994-06-07	2024-06-11	2024-07-23	30	6	1	1	1	1	1	6	6	3	4	1	1	3	3	1	1	5	5	1	1	6	5	0	0	0	0	0	0	0	0	0	0	0	1	0	0	0	0	0	2	0
1	2	1	2	1	1990-09-20	2024-05-12	2024-07-23	33	10	4	4	7	4	7	7	4	1	1	7	1	7	1	1	1	4	2	1	1	2	1	0	2	0	0	0	0	1	2	1	0	1	1	0	0	1	0	3	1	1
1	4	1	2	1	1997-02-03	2024-03-28	2024-07-23	27	16	1	1	1	1	1	1	1	1	1	1	1	7	1	1	1	1	1	1	1	7	7	0	0	0	0	0	4	0	0	0	0	1	1	0	0	0	0	0	0	0
1	2	1	2	1	1995-09-22	2024-03-31	2024-07-24	28	16	3	1	1	2	1	4	4	1	1	1	1	7	6	1	1	1	3	5	5	6	7	0	0	0	0	0	0	0	0	0	0	0	0	0	0	0	0	0	0	0
1	2	1	2	3	1992-11-23	2024-06-06	2024-07-24	31	6	1	1	5	3	5	2	2	1	1	2	2	3	1	1	1	1	3	4	2	6	6	0	0	0	0	0	0	0	1	0	0	1	2	0	0	0	0	1	1	0
1	2	1	2	2	1993-03-22	2024-06-12	2024-07-25	31	6	2	2	6	7	2	6	6	3	5	2	1	2	5	2	2	6	4	2	2	6	7	0	1	0	0	0	0	1	2	1	0	2	0	0	0	0	1	0	0	0
1	4	1	2	1	1989-05-07	2024-03-28	2024-07-25	35	17	6	6	6	2	6	2	1	1	1	5	4	6	3	1	1	1	1	1	5	2	2	2	0	0	2	0	0	0	2	2	0	2	3	2	0	0	0	0	1	2
1	2	1	1	1	1996-12-19	2024-04-29	2024-07-25	27	12	3	3	5	5	3	3	3	3	3	5	5	5	5	5	4	5	5	3	3	5	5	0	0	0	0	0	0	0	1	1	0	1	1	1	1	0	1	2	1	1
2	4	1	1	3	2003-01-08	2023-10-16	2024-07-25	21	40	1	2	4	3	5	3	3	3	3	1	2	2	2	1	1	5	5	3	3	2	2	0	1	0	0	0	0	0	0	0	4	4	4	4	1	0	0	1	1	1
1	2	1	1	3	1993-07-14	2024-06-13	2024-07-25	31	6	7	7	6	7	7	7	6	4	3	7	1	3	3	2	2	2	2	7	7	5	6	0	3	1	3	3	3	3	0	1	1	1	3	0	0	1	1	1	2	2
1	2	1	1	1	1991-12-21	2024-03-30	2024-07-25	32	16	3	1	1	6	3	4	2	1	2	1	3	7	3	1	1	6	6	1	2	7	7	0	0	0	0	0	0	0	0	1	0	2	3	1	0	0	0	2	1	0
1	3	1	1	1	1999-02-24	2024-06-12	2024-07-25	25	6	2	1	3	5	3	3	1	1	1	1	1	6	3	3	3	6	3	1	3	3	5	0	0	0	1	0	0	0	1	0	1	1	0	0	0	0	0	1	1	0
1	2	1	2	3	1992-12-18	2024-03-12	2024-07-25	31	19	6	3	7	5	7	6	6	4	6	3	6	7	7	1	1	7	5	5	7	6	3	0	2	0	0	0	1	1	2	2	2	1	2	0	0	0	1	1	3	1
1	2	1	2	1	1998-03-16	2024-05-12	2024-07-25	26	10	3	5	6	4	5	6	4	1	1	5	1	4	1	1	3	4	1	2	3	4	4	0	1	0	0	2	1	0	0	0	0	1	2	2	0	1	1	1	1	0
1	1	1	1	1	1997-10-25	2024-05-25	2024-07-25	26	8	1	1	1	1	1	7	7	7	1	1	1	7	1	1	1	7	7	7	7	1	3	0	0	0	0	0	0	0	0	0	0	1	0	0	0	0	0	0	0	0
1	2	1	2	1	1998-04-13	2024-05-02	2024-07-25	26	12	3	1	2	7	2	5	4	4	4	5	4	4	5	2	2	5	7	1	1	7	7	0	0	0	0	0	0	0	2	2	1	1	2	1	0	0	0	0	1	0
1	1	1	1	1	1996-06-14	2024-03-16	2024-07-25	28	18	1	1	1	3	3	6	4	4	6	7	4	7	3	1	1	5	7	1	4	7	6	0	0	0	0	0	0	0	0	0	0	0	0	0	0	0	0	0	0	0
1	2	1	2	2	1995-01-25	2024-05-30	2024-07-25	29	8	1	1	1	1	7	1	1	1	1	1	1	1	1	1	3	1	1	1	1	6	6	0	0	0	0	0	1	0	0	0	1	1	1	1	0	0	0	0	1	1
1	1	1	1	2	1993-09-08	2024-02-20	2024-07-25	30	22	4	4	4	4	5	5	5	3	3	4	4	5	6	1	3	5	3	3	5	6	5	0	1	0	0	0	0	2	2	2	3	4	2	3	0	0	1	2	1	1
2	3	1	2	1	1996-07-04	2024-06-14	2024-07-25	28	5	4	4	4	4	4	6	5	5	5	7	7	7	7	4	4	6	5	5	5	5	4	0	0	0	0	0	0	0	0	0	1	3	0	0	0	0	0	2	1	0
1	2	1	2	2	1997-11-07	2024-05-03	2024-07-25	26	11	2	1	1	2	1	2	2	2	3	1	1	1	1	1	1	3	1	1	1	7	7	0	0	0	0	0	0	0	0	0	0	0	0	0	0	0	0	0	0	0
1	2	1	2	2	1997-09-05	2024-05-12	2024-07-25	26	10	5	2	1	1	1	6	2	1	2	1	7	7	6	1	1	3	1	1	1	7	7	0	0	0	0	0	1	0	0	0	0	0	3	0	0	0	1	0	0	0
1	2	1	1	2	1998-02-05	2024-04-29	2024-07-25	26	12	1	1	1	3	1	6	1	1	5	1	1	5	1	1	1	5	1	1	1	6	7	0	1	0	0	0	0	0	0	0	0	1	2	0	0	1	0	2	2	0
1	1	1	2	1	1996-06-13	2024-05-22	2024-07-25	28	9	1	1	1	1	1	7	1	1	1	1	1	7	1	1	1	4	1	1	1	7	7	0	0	0	0	0	0	0	1	1	4	2	2	1	0	1	0	1	2	0
1	2	1	2	2	1988-02-27	2024-05-03	2024-07-25	36	11	2	4	5	3	5	6	3	3	3	1	1	6	2	2	2	6	2	6	5	6	7	0	0	2	0	0	0	0	0	0	2	1	1	0	1	0	0	1	0	0
2	2	1	2	3	1996-11-27	2024-05-23	2024-07-25	27	9	1	1	1	2	6	7	6	1	2	1	1	4	1	1	1	5	1	1	1	7	7	0	0	0	0	0	0	0	0	0	0	0	0	0	0	0	0	0	0	0
1	2	2	2	3	1996-06-28	2024-06-13	2024-07-25	28	6	3	1	2	1	2	6	5	3	3	3	5	5	5	2	2	3	4	4	4	4	4	0	0	0	0	0	0	0	2	1	0	0	0	0	0	0	0	0	2	1
1	2	1	2	2	1995-04-15	2024-05-21	2024-07-26	29	9	5	3	7	3	3	7	6	5	3	5	1	6	7	1	1	5	2	1	5	6	1	1	3	0	0	0	0	2	0	2	0	1	4	4	0	0	0	1	2	0
1	3	1	1	1	1999-10-21	2024-06-01	2024-07-26	24	7	2	5	5	2	5	6	6	6	6	5	5	5	5	5	5	5	5	2	2	5	6	0	2	0	0	0	0	0	0	0	4	2	2	0	0	0	0	1	1	2
1	2	1	2	3	1993-07-15	2024-06-17	2024-07-26	31	5	2	2	2	2	2	6	6	6	6	6	5	5	4	2	2	5	6	6	6	6	6	0	0	0	0	0	0	1	1	0	0	2	0	0	0	0	0	2	1	1
1	2	1	1	1	1993-11-11	2024-06-02	2024-07-26	30	7	4	6	6	7	1	7	1	6	6	2	2	7	7	6	1	7	6	6	7	4	7	0	4	1	2	2	1	3	3	2	4	2	2	2	2	1	1	2	2	2
1	1	1	1	1	1996-07-20	2023-11-28	2024-07-26	28	34	4	2	4	5	3	5	3	1	1	2	2	6	4	2	2	2	2	2	4	4	3	0	0	0	0	1	1	0	0	0	0	0	1	0	0	0	0	1	0	0
1	2	1	2	2	1990-10-03	2024-05-27	2024-07-26	33	8	1	1	1	2	2	6	1	1	2	1	1	1	4	1	1	4	6	1	4	7	7	0	0	0	0	0	0	0	1	0	0	0	2	0	0	0	0	0	0	0
1	4	1	1	1	1998-07-18	2024-06-09	2024-07-26	26	6	1	1	1	4	4	7	7	5	6	1	1	1	1	1	1	7	7	5	5	4	3	0	0	0	0	0	0	0	0	0	0	0	0	0	0	0	0	1	0	0
1	4	1	2	2	1998-11-20	2024-05-29	2024-07-26	25	8	3	1	4	2	5	6	2	2	2	4	4	4	2	1	1	2	1	6	5	5	6	0	0	0	0	0	1	1	0	0	0	1	1	0	0	0	0	1	1	0
1	3	1	2	1	1994-12-17	2024-05-26	2024-07-26	29	8	2	3	4	2	4	4	5	5	5	4	4	5	4	5	3	6	6	2	4	5	6	0	0	0	0	0	0	0	0	0	0	0	1	1	0	0	0	1	0	0
1	2	1	2	1	1996-05-08	2024-06-03	2024-07-26	28	7	1	2	2	1	2	7	7	3	5	3	3	7	3	7	1	7	7	1	2	7	7	0	0	0	0	0	0	2	2	1	0	2	3	0	0	1	0	0	0	0
1	2	1	2	3	1996-09-06	2024-04-14	2024-07-26	27	14	4	2	4	4	4	6	5	5	5	4	2	4	2	3	2	5	2	3	2	4	6	0	0	0	0	0	0	0	0	0	0	0	2	1	0	0	1	1	1	2
1	2	1	2	2	1992-05-06	2024-06-14	2024-07-26	32	6	4	5	4	3	5	5	3	3	4	4	4	2	2	2	2	3	3	2	3	5	6	0	0	0	0	0	0	1	1	1	2	1	1	0	1	2	2	2	1	1
1	2	1	2	3	1986-05-24	2024-04-06	2024-07-26	38	15	1	1	7	4	5	7	3	1	1	4	5	5	4	1	1	6	6	4	4	7	7	0	2	0	0	0	0	0	0	1	1	1	0	0	0	0	0	2	2	2
1	4	1	2	1	1995-10-16	2024-03-15	2024-07-26	28	19	1	1	3	4	1	7	1	1	1	7	7	7	7	1	1	4	1	1	7	7	7	0	0	0	0	0	0	0	0	0	3	2	2	0	0	0	0	0	1	0
1	4	1	2	2	1992-01-08	2023-09-26	2024-07-26	32	43	2	1	1	5	3	6	5	4	5	4	4	4	1	1	1	5	5	2	5	6	7	0	1	0	0	0	0	0	0	0	0	0	0	0	0	0	0	1	0	0
2	2	1	2	2	1995-06-27	2024-05-05	2024-07-27	29	11	3	2	4	3	4	6	3	3	4	2	3	6	4	1	1	5	5	2	3	2	4	0	0	0	0	0	0	0	0	0	1	1	1	1	0	0	0	1	1	0
1	4	1	2	1	1992-01-14	2024-06-14	2024-07-27	32	6	4	1	1	3	6	4	2	2	2	2	1	6	1	1	1	1	1	1	1	4	2	0	0	0	0	0	0	0	1	0	0	1	2	3	0	0	0	0	0	0
1	2	1	2	3	1993-10-26	2024-05-17	2024-07-27	30	10	4	4	4	4	4	6	5	3	6	3	1	7	6	2	1	7	2	2	2	6	6	1	2	0	0	0	0	2	0	0	0	1	0	1	0	0	0	1	2	1
1	2	1	1	2	1992-04-09	2024-06-12	2024-07-27	32	6	2	1	1	2	2	7	1	4	4	6	5	5	3	6	6	6	6	4	6	7	7	0	0	0	0	0	0	0	1	0	0	0	1	0	0	0	0	0	0	0
1	2	1	2	2	1995-08-28	2024-03-27	2024-07-27	28	17	2	3	4	5	3	6	3	4	6	2	2	2	2	2	2	6	6	2	5	6	6	0	0	0	1	0	0	1	1	1	1	2	1	1	1	0	0	1	1	1
1	4	1	2	2	1993-07-23	2024-02-16	2024-07-27	31	23	6	3	4	4	4	1	1	1	1	1	1	1	1	1	1	1	1	1	1	7	7	0	0	0	0	0	0	0	0	0	0	0	2	0	0	0	1	1	1	1
1	1	1	1	2	2002-09-14	2024-06-11	2024-07-27	21	6	4	1	3	5	3	4	3	2	2	3	2	3	2	1	1	3	2	2	2	6	7	0	0	0	0	0	0	0	0	0	0	2	0	1	0	0	0	1	1	2
1	2	1	2	1	1997-04-24	2024-06-11	2024-07-27	27	6	7	6	4	6	2	5	1	1	1	7	2	3	2	1	1	3	3	1	1	1	1	0	0	0	0	0	0	0	0	0	1	0	1	0	0	0	0	1	1	0
1	1	1	1	1	1989-03-20	2024-05-29	2024-07-27	35	8	1	1	4	4	2	7	1	1	1	1	3	4	4	1	1	4	4	1	6	6	7	0	2	0	0	0	0	0	0	0	0	1	0	0	0	0	0	0	0	0
1	4	1	2	2	1990-05-11	2024-05-27	2024-07-27	34	8	4	4	6	4	4	7	7	7	7	7	5	7	7	5	5	5	5	7	7	6	6	1	1	0	0	0	0	0	4	2	1	2	4	0	0	0	0	2	1	0
1	2	1	2	2	1996-08-16	2024-06-14	2024-07-27	27	6	6	2	4	5	4	2	3	1	1	6	6	6	6	1	1	5	1	5	5	6	6	0	2	0	1	1	0	4	1	1	1	1	1	0	0	0	0	2	0	0
1	2	1	1	1	1988-09-21	2024-06-26	2024-07-27	35	4	3	5	5	2	5	6	6	4	4	4	4	6	4	3	3	5	5	4	4	6	5	0	0	0	2	2	0	2	2	2	2	2	2	0	0	1	2	1	1	0
1	2	1	2	1	1995-09-15	2024-06-16	2024-07-27	28	5	4	1	6	1	7	7	5	1	1	1	1	3	1	2	1	7	6	1	1	7	7	0	1	0	0	0	0	0	0	0	0	3	0	0	0	0	0	1	0	0
1	4	1	2	1	1994-02-09	2024-03-19	2024-07-27	30	18	4	2	5	4	4	6	6	5	3	4	4	5	5	2	2	6	3	3	5	6	6	0	1	0	0	0	0	0	1	1	2	2	1	0	0	0	1	1	1	0
1	1	1	2	1	1988-02-06	2024-05-20	2024-07-27	36	9	4	1	7	4	7	7	4	1	1	7	4	7	7	4	4	7	6	2	2	7	7	0	1	0	0	0	0	2	4	1	0	1	1	0	0	0	0	1	1	0
1	4	1	1	1	1992-10-27	2024-05-25	2024-07-27	31	9	5	4	6	4	4	7	6	5	5	7	7	7	5	1	1	7	7	7	7	7	7	0	0	0	0	0	0	0	0	0	0	1	0	0	0	0	0	1	1	0
1	2	1	1	1	1993-08-12	2024-05-21	2024-07-27	30	9	3	1	4	4	1	6	3	2	2	1	6	1	1	3	1	7	7	1	6	7	7	0	0	0	0	0	0	0	2	0	0	0	0	0	0	0	0	1	0	0
1	2	1	2	2	1996-08-18	2024-04-12	2024-07-27	27	15	2	3	3	6	1	4	1	1	1	1	4	6	3	1	1	3	2	1	1	4	7	0	0	0	0	0	0	0	0	0	0	0	2	0	1	0	0	2	1	0
1	2	1	2	2	1992-03-16	2024-06-06	2024-07-27	32	7	2	3	6	5	6	6	6	5	3	1	2	1	1	1	1	3	4	1	2	3	2	0	0	0	0	0	1	1	0	0	0	0	0	0	0	0	0	0	0	0
1	2	1	2	1	1996-09-06	2024-04-28	2024-07-28	27	13	1	1	1	6	2	1	1	1	1	3	2	1	6	1	1	5	1	3	1	7	7	0	0	0	0	0	0	1	1	0	1	4	0	0	0	2	0	0	0	0
1	2	1	1	1	1993-01-08	2023-11-16	2024-07-28	31	36	4	2	2	3	5	3	1	1	1	4	4	5	3	1	1	2	2	1	2	3	5	0	0	0	0	0	0	0	1	0	0	0	1	0	1	0	0	1	1	0
1	2	1	2	1	1997-09-28	2024-03-29	2024-07-28	26	17	4	2	4	3	5	6	6	5	4	5	5	6	5	5	5	6	6	5	5	6	5	1	0	0	0	0	0	2	0	0	1	1	2	2	1	0	1	1	1	0
1	2	1	1	1	1992-01-09	2024-03-17	2024-07-28	32	19	1	7	7	1	4	1	1	1	1	1	1	7	2	1	1	1	1	1	1	7	7	0	0	0	0	0	0	0	0	0	0	0	2	0	0	0	0	1	1	0
1	2	1	2	2	1992-09-16	2024-03-06	2024-07-28	31	20	3	2	7	3	7	6	2	1	1	2	3	1	1	1	1	1	1	1	1	7	7	0	0	0	0	0	0	4	3	2	1	4	2	1	0	1	1	2	0	0
2	4	1	2	1	1990-04-28	2024-06-10	2024-07-28	34	6	1	1	2	1	1	3	3	3	1	1	5	5	1	1	1	6	1	2	3	6	6	0	0	0	0	0	0	0	0	0	0	1	0	0	0	0	0	1	0	0
2	2	1	2	2	1993-06-11	2024-04-30	2024-07-28	31	12	3	1	5	3	5	7	1	1	1	7	7	6	7	1	1	4	1	5	5	6	7	0	2	0	0	0	0	2	0	0	4	4	4	4	0	1	1	0	1	2
1	4	1	1	1	1995-08-25	2024-02-16	2024-07-28	28	23	1	1	1	1	1	4	1	1	1	1	6	7	4	2	2	2	2	2	5	3	3	0	0	0	0	0	2	1	1	3	1	3	3	1	1	2	1	2	2	1
1	2	1	2	3	1993-03-24	2024-06-16	2024-07-28	31	6	2	1	4	3	3	2	1	1	1	1	1	1	1	1	1	1	1	2	2	6	6	0	0	0	0	0	0	0	2	1	1	2	2	2	0	1	1	1	1	1
1	2	1	1	1	1992-04-06	2024-06-16	2024-07-28	32	6	3	1	4	3	3	4	4	1	1	5	4	5	4	1	1	4	4	1	4	3	4	2	1	1	2	2	0	0	2	0	0	3	2	3	2	0	0	2	1	2
1	4	1	2	3	1988-03-14	2024-05-23	2024-07-28	36	9	1	2	1	1	1	3	1	1	1	1	1	4	1	1	1	1	1	1	1	3	7	0	0	0	0	0	0	0	0	0	0	0	0	0	0	0	1	1	1	0
1	2	1	2	2	1993-08-19	2024-06-14	2024-07-28	30	6	1	1	6	2	6	4	4	1	4	2	1	2	2	1	1	3	4	2	2	6	6	0	1	0	2	0	1	2	1	1	3	3	4	0	0	1	1	1	1	0
1	2	1	1	1	1994-07-10	2024-05-30	2024-07-28	30	8	4	4	4	4	2	6	6	1	6	4	1	7	4	1	1	4	6	1	5	6	6	0	3	0	0	0	0	0	2	1	0	2	0	2	0	0	2	2	3	3
1	3	1	2	1	1992-07-20	2024-05-23	2024-07-28	32	9	1	1	6	7	1	5	3	1	3	5	5	7	4	1	1	7	7	4	4	7	7	0	1	0	0	0	0	0	0	0	0	0	0	0	0	0	0	1	0	0
1	2	1	2	2	1996-05-19	2024-06-14	2024-07-28	28	6	3	1	3	3	1	6	1	1	1	2	4	6	5	1	2	4	2	1	1	6	7	0	1	0	0	0	0	0	0	0	0	1	1	0	0	0	0	1	2	1
1	2	1	2	1	2000-03-15	2024-06-15	2024-07-28	24	6	3	1	1	5	1	5	3	5	3	1	1	1	1	1	1	4	5	1	1	1	2	0	0	0	0	0	0	0	0	0	0	0	0	0	0	0	3	0	0	0
1	2	1	2	2	1996-05-27	2024-06-16	2024-07-28	28	6	4	4	6	2	6	4	1	1	1	4	1	1	1	1	1	1	1	4	4	5	6	0	1	0	0	0	0	0	2	1	0	2	1	0	1	0	0	1	1	0
1	1	1	1	1	2001-05-29	2024-06-27	2024-07-28	23	4	1	1	1	1	1	5	1	1	1	1	4	5	1	1	1	7	7	1	1	7	7	0	0	0	0	0	0	0	0	0	0	0	0	0	0	0	0	0	0	0
2	4	1	2	1	1990-10-02	2024-05-23	2024-07-28	33	9	4	3	6	4	6	6	5	5	6	7	7	7	7	6	6	6	6	5	5	6	6	1	1	2	2	3	0	2	3	3	3	3	3	4	3	1	1	1	1	2
1	4	1	1	1	1998-12-03	2024-06-14	2024-07-28	25	6	1	4	7	5	4	7	5	5	5	7	7	7	7	5	5	7	7	3	2	6	7	1	0	0	3	0	0	4	3	2	2	4	4	0	4	0	1	2	1	1
1	4	1	2	1	1996-12-26	2023-08-28	2024-07-29	27	48	4	4	4	4	4	2	2	1	2	2	2	2	4	1	1	1	7	1	4	4	4	1	0	0	0	0	0	0	4	4	3	4	4	2	0	2	2	3	3	1
1	2	1	2	1	1995-10-12	2024-05-25	2024-07-29	28	9	7	7	4	7	1	2	2	1	1	2	1	1	1	1	6	6	6	2	4	7	7	0	0	0	1	1	0	0	1	1	2	2	1	0	1	0	1	2	1	0
1	2	1	2	1	1995-12-06	2024-06-17	2024-07-29	28	6	1	1	4	3	2	5	4	3	1	2	3	3	2	2	2	5	3	2	2	5	6	0	0	0	2	0	0	0	2	0	0	2	2	0	0	0	0	2	1	0
1	2	1	2	2	1992-07-05	2024-06-18	2024-07-29	32	5	4	2	4	7	2	4	4	2	2	4	1	7	5	1	1	5	7	1	1	2	2	0	0	0	0	0	0	0	2	0	2	3	2	0	0	0	1	2	2	2
1	3	1	2	3	1998-08-14	2023-11-20	2024-07-29	25	36	1	1	1	1	1	1	6	1	1	1	1	7	7	5	5	1	3	1	1	1	1	0	0	0	0	0	0	0	0	0	0	1	1	0	0	0	0	0	0	0
1	3	1	2	1	1995-10-10	2024-04-27	2024-07-29	28	13	1	1	2	1	1	7	3	1	6	4	1	7	3	2	2	4	3	1	2	2	2	0	0	0	0	0	1	2	1	0	1	0	2	3	0	0	0	1	0	0
1	4	1	2	1	1995-03-03	2024-06-10	2024-07-29	29	7	4	1	5	5	5	5	5	3	3	6	6	6	6	6	6	6	5	3	4	4	2	0	1	0	2	1	0	0	3	2	1	2	1	1	0	2	0	1	2	2
1	2	1	1	1	1995-01-16	2024-06-28	2024-07-29	29	4	4	2	4	4	1	6	6	4	5	4	4	5	2	2	3	3	2	3	5	6	6	0	0	0	1	0	0	1	0	0	1	1	1	0	0	0	1	0	1	2
1	4	1	2	2	1996-08-05	2024-06-15	2024-07-29	27	6	1	1	6	4	6	5	3	3	4	5	6	5	4	6	4	6	6	3	4	6	7	0	0	0	0	0	0	0	0	0	0	0	1	0	0	0	0	0	0	0
1	4	1	2	1	1996-09-11	2024-06-05	2024-07-29	27	7	3	2	2	2	5	6	5	4	4	2	3	5	4	1	1	6	5	2	5	6	6	0	1	0	0	0	0	0	0	0	0	1	1	0	0	0	0	0	1	2
1	2	1	2	1	1992-11-20	2024-04-28	2024-07-29	31	13	4	4	4	2	6	5	3	1	1	2	2	2	1	1	1	4	5	1	1	5	7	0	0	0	0	0	0	0	0	0	0	0	0	0	0	0	0	0	0	0
1	4	1	2	2	1988-12-20	2024-04-17	2024-07-29	35	14	1	1	1	2	1	7	3	3	4	1	3	3	1	1	6	6	4	2	2	7	7	2	0	0	0	0	0	0	0	0	0	0	2	0	0	0	0	1	1	0
1	2	1	1	1	1995-10-04	2024-06-26	2024-07-29	28	4	2	1	2	2	2	7	2	2	6	2	5	6	3	1	1	6	6	6	4	5	3	1	1	1	0	0	0	0	0	0	0	0	1	1	0	0	0	1	1	2
1	3	1	1	1	1994-09-11	2024-05-18	2024-07-29	29	10	1	4	5	4	1	7	7	7	7	2	1	7	3	6	6	7	7	4	5	6	7	0	0	0	0	0	0	0	1	0	4	0	2	4	3	0	0	2	2	2
1	4	1	2	3	1992-09-28	2024-04-08	2024-07-29	31	16	1	1	1	1	1	7	7	7	7	7	7	7	7	7	7	7	7	7	7	7	7	0	0	0	0	0	0	0	0	0	4	3	0	4	0	0	0	2	2	2
1	1	1	2	1	1993-10-10	2024-06-13	2024-07-29	30	6	2	2	4	7	3	7	7	5	7	2	3	7	3	3	2	7	6	2	2	7	7	1	1	0	4	3	0	0	0	1	0	1	2	3	2	0	0	1	1	1
1	2	1	1	1	1993-04-17	2024-04-15	2024-07-29	31	15	4	1	1	4	2	6	1	1	4	2	2	4	2	1	1	2	2	1	2	6	6	0	0	0	0	0	0	0	0	0	2	2	2	2	0	0	0	0	1	0
1	2	1	1	1	1996-04-05	2024-04-28	2024-07-30	28	13	1	1	1	6	2	4	1	3	4	1	1	5	3	1	1	3	3	1	4	7	6	0	0	0	0	0	0	0	1	0	0	0	0	0	0	0	0	1	0	0
1	2	1	1	1	2003-10-14	2024-06-21	2024-07-30	20	5	1	1	1	1	1	7	1	1	1	1	1	1	1	6	2	6	5	5	3	3	4	0	0	0	0	0	2	2	2	2	2	1	0	0	0	1	1	1	1	0
1	2	1	1	2	1994-12-23	2024-06-12	2024-07-30	29	6	3	2	1	2	1	5	5	2	3	1	1	1	1	5	5	5	5	1	1	7	7	0	0	0	0	0	0	0	2	2	0	4	3	0	0	1	0	1	1	0
1	1	1	1	1	1993-08-30	2024-03-19	2024-07-30	30	19	3	1	3	4	5	4	4	3	3	3	4	5	4	3	3	5	5	3	4	3	4	0	1	0	2	0	0	1	1	2	1	1	1	0	0	0	0	1	1	0
1	1	1	2	1	1995-11-16	2024-06-09	2024-07-30	28	7	3	1	3	4	3	7	3	5	2	5	6	6	7	1	1	4	2	6	6	3	3	0	2	0	1	0	1	1	2	1	1	1	0	3	0	0	1	2	3	1
1	2	1	2	2	1997-02-21	2024-06-13	2024-07-30	27	6	4	4	6	6	6	6	2	2	6	6	2	2	6	2	2	6	6	5	3	3	2	0	2	0	1	0	0	0	0	0	0	0	1	0	0	0	0	0	1	0
1	2	1	2	1	1995-12-15	2024-06-18	2024-07-30	28	6	3	1	1	3	1	5	3	1	1	2	4	6	6	1	1	3	1	1	1	4	3	0	0	0	0	0	0	0	0	0	1	0	1	0	0	0	0	0	0	0
1	4	1	2	3	1985-10-25	2024-04-08	2024-07-30	38	16	3	5	7	3	7	7	7	7	7	7	5	7	6	7	3	7	5	7	6	6	2	0	1	0	2	0	0	0	4	3	1	4	1	0	0	0	0	2	1	3
1	3	1	1	2	1996-12-21	2023-12-25	2024-07-30	27	31	2	1	1	4	1	7	7	1	3	1	2	6	4	2	1	5	2	4	4	7	7	0	0	0	0	0	0	0	0	0	0	0	0	0	0	0	0	0	0	0
1	2	1	2	3	1992-05-18	2024-05-09	2024-07-30	32	11	6	5	7	6	7	3	4	2	4	7	4	7	7	1	1	5	1	5	5	2	2	0	0	0	0	0	0	1	3	4	1	3	2	0	0	0	0	1	2	0
1	2	1	2	2	1996-02-14	2024-06-16	2024-07-30	28	6	2	2	5	2	2	3	3	3	3	2	5	6	6	2	2	2	3	1	2	1	2	0	1	0	1	1	2	0	0	0	1	0	0	0	0	0	0	1	1	2
1	1	1	1	2	1998-04-14	2024-01-13	2024-07-30	26	28	4	1	1	4	1	4	3	3	3	4	4	4	4	4	4	4	4	4	4	4	7	0	1	0	2	2	0	0	0	0	0	0	0	0	0	0	0	1	0	0
1	1	1	2	2	1989-06-09	2024-06-11	2024-07-30	35	7	2	1	4	1	4	5	4	4	2	4	5	4	3	6	3	6	6	4	5	4	5	0	0	0	1	1	0	0	0	0	0	1	0	1	0	0	0	0	0	0
1	2	1	1	1	1996-09-03	2024-06-12	2024-07-30	27	6	7	7	4	7	3	4	3	3	3	2	5	4	4	2	2	5	2	1	2	2	2	0	0	0	1	0	0	1	2	2	1	2	1	0	1	2	2	2	1	0
1	1	1	2	3	1988-04-12	2024-05-13	2024-07-30	36	11	4	4	4	4	4	3	3	2	2	4	4	6	6	2	2	5	6	4	4	3	5	0	0	0	1	1	0	0	1	0	2	2	3	1	1	1	1	1	2	1
1	2	1	2	3	1994-05-17	2024-03-31	2024-07-31	30	17	7	7	2	7	1	6	4	4	5	6	4	4	7	1	2	6	6	4	6	5	3	0	2	1	2	2	3	4	4	4	1	1	2	2	2	1	1	2	2	2
1	2	1	2	2	1997-04-05	2024-07-01	2024-07-31	27	4	1	1	2	1	2	6	7	5	4	5	4	6	2	6	6	6	6	6	3	7	7	0	0	0	0	0	0	0	1	1	1	0	1	0	0	0	0	3	1	0
1	4	1	2	1	1995-11-20	2024-05-22	2024-07-31	28	10	1	1	5	3	5	5	2	2	2	2	2	7	7	2	2	2	2	2	2	6	6	0	0	0	0	0	0	1	1	1	1	2	2	1	2	0	0	1	1	0
1	2	1	1	1	1995-05-30	2024-06-14	2024-07-31	29	6	1	1	1	3	2	3	3	3	3	3	7	7	2	1	1	1	7	3	3	7	7	0	0	0	0	0	0	0	0	0	0	0	0	0	0	0	0	1	1	1
1	3	1	1	1	1998-07-13	2024-06-19	2024-07-31	26	6	6	1	1	1	1	3	4	4	4	4	4	7	7	1	1	4	4	1	4	7	7	0	0	0	0	0	1	0	0	0	4	0	4	0	0	0	0	1	1	2
1	4	1	2	2	1998-06-08	2024-06-21	2024-07-31	26	5	6	6	1	7	1	6	3	1	1	1	4	1	1	1	1	5	5	1	1	6	7	0	0	0	0	0	0	1	0	4	0	4	4	0	1	1	1	2	1	0
1	4	1	2	1	1994-02-25	2024-05-12	2024-07-31	30	11	4	4	7	2	3	7	4	3	4	2	2	6	4	1	1	6	4	1	1	6	6	0	0	0	0	0	0	0	0	0	0	0	1	1	0	0	0	0	0	0
1	2	1	1	1	1992-01-26	2024-07-01	2024-07-31	32	4	4	1	1	3	1	5	4	1	3	1	2	2	3	1	1	3	3	1	1	2	4	0	0	0	0	0	0	0	1	1	1	1	2	0	0	0	0	0	0	1
1	4	1	2	2	1996-08-09	2023-10-01	2024-07-31	27	43	2	2	4	3	4	6	2	4	4	5	6	5	4	2	2	5	5	3	6	6	6	0	3	0	0	0	0	3	0	3	0	4	4	4	0	2	1	1	1	2
1	4	1	1	2	1996-03-02	2024-06-30	2024-07-31	28	4	1	1	4	4	4	4	4	1	1	1	1	3	3	1	1	3	3	1	2	7	7	0	0	0	0	0	0	0	0	0	1	1	1	1	0	0	0	2	1	2
1	2	1	1	1	1994-04-23	2024-04-27	2024-07-31	30	13	2	1	1	2	1	5	3	3	2	4	4	6	3	4	2	5	5	6	6	6	5	0	1	0	0	0	0	0	1	0	0	0	0	1	0	0	0	1	1	1
1	1	1	1	2	1997-10-13	2024-01-31	2024-07-31	26	26	4	1	1	5	4	7	6	2	6	1	6	6	5	3	3	6	7	1	1	7	7	0	0	0	0	0	0	0	4	2	4	3	4	1	2	1	1	1	1	0
1	2	1	2	3	1994-04-15	2024-05-12	2024-07-31	30	11	4	2	4	7	1	6	2	3	3	1	1	3	1	2	2	3	3	1	1	5	6	0	2	0	1	4	0	1	1	0	0	1	0	0	2	1	1	1	1	1
1	1	1	1	2	1993-01-10	2024-06-11	2024-07-31	31	7	4	1	4	4	1	4	1	1	3	1	6	7	1	1	1	5	1	1	3	6	5	0	1	0	0	0	0	0	0	0	0	0	2	0	0	0	0	0	0	0
1	1	1	1	1	2000-11-04	2024-05-24	2024-07-31	23	9	1	1	1	1	1	4	5	1	1	1	1	6	1	3	1	3	1	4	1	5	7	0	2	0	0	0	0	0	0	1	0	2	2	1	0	0	0	1	1	1
1	1	1	1	1	1993-08-15	2024-03-12	2024-07-31	30	20	5	1	1	3	1	5	6	2	2	5	6	6	5	1	1	4	5	2	4	4	7	0	2	0	0	0	0	0	3	2	1	0	2	2	0	1	0	2	1	2
1	1	1	2	2	1997-05-06	2024-05-31	2024-07-31	27	8	2	2	3	2	3	6	6	3	2	4	6	6	4	3	3	5	5	2	3	6	6	0	1	0	0	0	0	0	1	2	1	4	1	0	0	1	0	1	1	0
1	2	1	2	1	1997-07-11	2024-02-28	2024-07-31	27	22	3	1	4	1	4	7	7	6	7	6	6	7	3	1	1	5	4	1	6	6	7	0	0	0	0	0	0	0	0	0	0	4	1	0	0	0	1	0	0	0
2	4	1	2	1	1995-05-08	2024-03-20	2024-08-01	29	19	1	1	1	1	1	5	6	1	3	1	5	4	5	1	1	7	7	3	5	7	7	0	0	0	0	0	0	0	0	0	0	2	1	1	0	0	0	0	0	0
1	2	1	1	1	1996-04-01	2024-06-28	2024-08-01	28	4	1	2	3	2	3	5	4	2	1	3	4	4	6	2	2	3	3	3	3	3	4	0	2	0	0	0	1	0	0	0	1	1	1	0	1	0	0	2	2	2
1	2	1	2	1	1990-06-14	2024-06-02	2024-08-01	34	8	4	1	3	2	3	7	2	2	2	5	2	6	3	4	4	5	6	2	3	7	7	0	0	0	0	0	0	0	2	2	2	2	0	0	0	0	0	0	1	1
1	4	1	1	1	2002-10-15	2024-05-23	2024-08-01	21	10	4	1	6	3	4	6	4	2	1	6	4	4	5	6	6	5	6	4	5	5	4	0	0	0	0	0	2	0	1	0	3	0	0	0	0	0	1	1	1	0
1	2	1	2	2	1994-02-20	2024-04-01	2024-08-01	30	17	2	1	4	4	4	5	5	5	5	6	7	6	7	4	4	6	6	4	6	6	4	0	0	0	0	0	0	3	0	0	0	0	0	0	0	0	0	2	0	0
1	4	1	2	1	1993-04-16	2024-01-24	2024-08-01	31	27	3	3	4	3	1	3	1	1	1	1	1	4	1	1	1	1	1	1	1	7	7	0	0	0	0	0	0	0	0	0	0	0	0	0	0	0	0	0	0	0
1	4	1	1	1	1994-12-24	2024-06-21	2024-08-01	29	5	3	4	7	4	6	3	3	2	5	4	4	6	5	1	1	4	6	2	6	7	7	0	4	0	0	0	0	0	0	0	1	0	0	0	0	0	0	0	2	0
1	2	1	2	1	1994-10-10	2024-04-23	2024-08-01	29	14	2	1	4	2	5	6	5	4	1	7	6	6	1	1	1	4	4	2	4	6	6	0	1	0	0	0	1	1	0	1	1	2	0	0	0	0	0	1	1	0
1	3	1	2	3	1994-06-03	2024-06-21	2024-08-01	30	5	1	1	1	1	1	5	3	3	3	1	1	5	5	5	3	5	5	4	4	7	7	0	0	0	0	0	0	0	0	0	0	0	1	1	1	1	0	1	1	0
1	2	1	1	1	1992-11-18	2024-07-01	2024-08-01	31	4	3	3	3	4	2	6	6	4	5	2	3	5	6	2	2	5	2	1	2	6	6	0	0	0	0	0	0	1	0	0	0	0	0	0	0	0	0	0	1	0
1	2	1	2	2	1995-10-10	2024-03-01	2024-08-01	28	21	4	1	6	4	4	3	2	2	2	5	6	6	3	2	2	5	5	4	4	3	5	0	0	0	0	0	0	0	0	0	0	0	2	0	0	0	0	0	2	0
1	4	1	2	2	1992-08-21	2024-03-12	2024-08-01	31	20	1	1	1	1	1	4	1	1	1	1	1	1	1	1	1	1	4	4	4	1	1	0	0	0	0	0	0	0	0	1	1	2	0	0	0	0	0	1	1	2
1	3	1	2	2	1995-01-07	2024-04-27	2024-08-01	29	13	1	1	2	1	1	7	1	1	3	3	7	7	5	1	1	7	3	2	2	7	7	0	0	0	0	0	0	0	0	0	2	2	1	0	0	0	0	1	1	1
1	4	1	2	1	1996-01-09	2024-01-16	2024-08-01	28	28	2	1	1	1	1	1	1	1	1	1	6	6	1	1	1	1	1	1	1	6	7	0	0	0	0	0	0	0	0	0	0	1	2	0	0	0	0	0	0	0
1	4	1	1	1	1991-06-01	2024-04-20	2024-08-01	33	14	2	1	5	5	3	6	3	1	1	4	1	5	5	2	2	5	4	1	2	4	4	0	1	0	0	1	0	1	2	2	2	2	3	1	1	1	1	2	1	1
1	4	1	2	2	1995-08-20	2024-03-26	2024-08-01	28	18	1	1	1	4	4	7	7	1	1	7	7	7	5	1	1	5	7	7	7	7	7	0	0	0	1	0	0	0	0	0	0	1	1	0	0	0	0	2	1	0
1	1	1	1	1	1996-04-19	2024-05-10	2024-08-01	28	11	1	1	1	1	1	2	1	1	1	1	2	7	1	1	1	6	6	1	1	7	7	0	0	0	2	2	0	0	0	0	0	0	0	0	0	0	0	0	0	0
1	4	1	2	1	1991-01-23	2024-06-21	2024-08-02	33	6	2	2	4	1	4	6	6	1	1	3	1	6	1	5	4	6	6	3	1	7	7	0	2	0	2	0	0	0	0	0	0	1	0	0	0	0	0	0	2	1
1	2	1	2	2	1995-10-14	2024-06-22	2024-08-02	28	5	1	1	1	1	1	7	6	1	1	1	1	7	7	1	1	7	7	1	4	7	7	0	0	0	0	0	0	0	0	0	0	0	0	0	0	0	0	0	0	0
1	2	1	2	2	1997-01-10	2024-06-20	2024-08-02	27	6	2	1	1	2	1	6	1	1	1	1	1	1	1	1	1	1	1	1	1	7	7	0	0	0	0	0	0	0	0	0	0	1	1	0	0	0	0	1	2	1
1	2	1	1	1	2000-01-30	2024-06-11	2024-08-02	24	7	1	1	1	3	5	1	1	1	1	1	1	1	1	1	1	1	1	2	1	7	7	0	0	0	0	0	1	0	0	0	1	0	0	2	0	0	0	0	0	0
1	1	1	2	3	1994-06-17	2024-06-21	2024-08-02	30	6	2	1	1	4	1	1	1	1	1	1	1	5	1	1	1	1	6	1	1	6	7	0	2	0	0	0	0	3	3	3	1	1	1	0	0	2	1	2	3	1
1	1	1	2	2	1991-11-25	2024-05-11	2024-08-02	32	11	1	1	2	1	2	6	2	1	2	3	3	5	6	1	1	5	6	4	4	5	7	0	2	0	3	1	0	2	2	0	0	1	0	0	0	0	0	2	1	0
1	2	1	2	1	1992-12-29	2024-05-15	2024-08-02	31	11	2	1	3	2	4	6	2	2	2	4	3	4	3	1	1	5	6	1	2	6	7	0	1	1	0	0	0	0	0	0	2	1	2	0	0	0	0	2	2	0
1	2	1	2	2	1986-11-16	2024-06-20	2024-08-02	37	6	4	1	6	1	7	7	1	1	6	4	6	6	1	4	7	6	4	2	2	7	7	0	0	0	0	0	0	2	0	0	1	1	2	0	1	0	0	1	1	2
1	3	1	1	3	1997-10-02	2024-06-20	2024-08-02	26	6	7	7	1	7	1	7	4	6	1	7	1	7	1	7	7	7	7	5	7	7	7	0	2	0	4	4	0	0	0	0	3	4	0	4	0	0	0	0	3	0
1	4	2	1	3	2004-08-25	2024-06-17	2024-08-02	19	6	3	4	5	2	5	2	2	1	1	3	3	2	3	1	1	3	2	2	3	2	6	0	1	0	1	0	1	1	1	1	1	1	1	0	0	2	1	1	2	1
1	2	1	2	3	1991-10-14	2023-10-22	2024-08-03	32	40	2	1	5	2	2	2	2	1	1	1	2	3	1	1	1	2	4	1	3	7	7	0	0	0	1	1	0	0	0	0	0	2	1	0	0	0	0	1	1	0
1	4	1	2	1	1999-07-19	2024-06-12	2024-08-03	25	7	1	1	7	3	7	7	6	6	6	1	2	7	5	4	4	7	7	4	6	7	7	0	1	0	0	0	0	0	0	0	0	0	0	0	0	0	0	0	0	0
1	3	1	1	3	1994-06-14	2024-06-23	2024-08-03	30	5	2	1	2	2	2	1	1	1	4	1	2	7	7	1	1	7	4	3	3	7	6	0	1	0	0	0	0	0	1	1	1	1	1	0	0	0	0	1	2	1
1	2	1	2	2	1997-08-26	2024-06-22	2024-08-03	26	6	1	1	1	3	1	7	7	1	1	4	3	6	5	1	1	5	3	1	2	7	7	2	0	0	0	0	0	0	1	0	0	0	2	0	1	0	0	2	1	0
1	4	1	2	2	1986-11-15	2024-06-19	2024-08-03	37	6	2	1	2	2	2	6	3	1	3	1	1	3	1	2	2	6	6	1	1	7	7	0	0	0	0	0	0	0	0	0	2	0	1	0	0	0	0	1	0	0
1	2	1	2	1	1995-03-25	2024-06-22	2024-08-03	29	6	5	1	4	5	4	3	3	2	2	5	2	5	2	2	2	4	2	2	3	5	6	0	0	0	0	0	0	0	0	0	0	0	2	0	0	1	0	1	1	1
1	2	1	2	1	1996-09-12	2024-06-22	2024-08-03	27	6	6	2	3	5	3	6	5	5	6	6	4	7	6	6	6	5	6	3	6	6	6	1	2	0	0	0	0	1	2	1	2	3	4	2	3	1	1	1	1	2
1	2	1	2	3	1992-07-02	2024-07-04	2024-08-03	32	4	1	1	6	1	4	7	5	3	4	2	1	1	1	1	1	4	5	3	4	7	7	0	1	0	0	0	0	0	0	0	0	0	2	0	0	0	0	1	2	1
1	1	1	1	2	1992-02-08	2024-07-03	2024-08-03	32	4	3	2	2	2	2	2	2	2	2	2	2	7	5	1	1	7	7	3	2	7	7	0	3	0	0	0	0	0	0	2	0	3	2	0	0	1	1	1	1	0
1	2	1	2	3	1990-11-06	2024-06-22	2024-08-03	33	6	3	1	5	4	6	7	2	1	1	1	1	1	1	1	1	6	6	6	2	7	7	0	2	0	0	0	0	0	0	0	2	2	2	2	0	0	0	1	2	1
1	2	1	1	1	1994-02-25	2024-06-20	2024-08-03	30	6	2	3	3	3	5	5	6	6	3	4	6	6	4	3	3	5	6	3	5	3	3	0	2	2	3	0	0	0	0	2	1	1	0	0	0	0	0	0	0	0
1	2	1	2	1	1992-02-10	2024-01-05	2024-08-03	32	30	2	1	1	2	1	5	2	1	1	1	3	4	1	1	1	3	2	1	1	6	7	0	0	0	0	0	0	1	0	0	0	0	2	0	0	1	1	2	1	0
1	1	1	1	1	1993-02-15	2024-01-21	2024-08-03	31	27	4	4	1	7	2	6	4	6	6	5	6	7	6	1	1	5	5	7	7	7	6	0	0	0	0	0	0	4	4	4	3	4	4	4	0	2	1	0	2	1
1	3	1	1	1	2001-05-25	2024-04-11	2024-08-03	23	16	1	1	1	1	1	5	2	4	1	1	1	5	3	5	5	6	6	5	3	5	6	0	0	0	0	1	0	0	0	0	0	0	1	0	0	0	0	1	0	0
1	2	1	2	1	1996-08-15	2023-12-24	2024-08-03	27	31	4	1	1	3	1	1	1	1	1	1	1	1	2	3	2	4	1	1	1	6	7	0	0	0	0	0	0	0	0	0	0	0	0	0	0	0	0	0	0	0
1	1	1	1	2	1994-10-21	2024-06-04	2024-08-03	29	8	4	2	6	3	4	5	5	2	5	2	2	7	7	1	1	5	5	2	5	5	7	1	1	0	0	0	0	1	1	0	1	1	2	0	0	1	0	1	1	1
1	4	1	2	2	1993-07-19	2024-06-24	2024-08-03	31	5	6	4	1	6	1	5	5	5	5	2	2	2	2	1	1	5	5	4	4	6	7	0	4	0	0	0	0	0	0	0	0	0	0	0	0	0	0	1	1	1
1	4	1	2	2	1992-07-01	2024-06-22	2024-08-03	32	6	1	1	1	1	2	7	6	1	1	1	1	1	1	1	1	4	3	1	3	7	7	0	1	2	1	0	0	0	0	0	0	1	0	0	0	0	0	0	0	0
1	4	1	1	1	1997-05-07	2024-06-17	2024-08-03	27	6	4	4	4	2	5	7	4	3	4	4	3	6	2	2	2	5	4	1	2	6	7	0	0	0	0	0	0	0	1	0	0	1	2	0	1	0	0	0	0	0
[truncated: 15 more columns]
