# Supplementary material for: Cross-cultural validation of the birth memories and recall questionnaire: a cross-sectional study among Chinese postpartum women
Source: PeerJ. 2026 Feb 26;14:e20814. doi: 10.7717/peerj.20814 (PMC12950182; doi:10.7717/peerj.20814)
Supplement: Supplemental Information 4 [file peerj-14-20814-s004.xlsx]

## Sheet: Sheet1
race	occupation	marital.status	educational.level	family.per.capita.monthly.income	mom.birthday	child.birthday	survey.date.T1	survey.date.T2	mom.year	time.interval	time.interval.day	BirthMARQ.T1.1	BirthMARQ.T1.2	BirthMARQ.T1.3	BirthMARQ.T1.4	BirthMARQ.T1.5	BirthMARQ.T1.6	BirthMARQ.T1.7	BirthMARQ.T1.8	BirthMARQ.T1.9	BirthMARQ.T1.10	BirthMARQ.T1.11	BirthMARQ.T1.12	BirthMARQ.T1.13	BirthMARQ.T1.14	BirthMARQ.T1.15	BirthMARQ.T1.16	BirthMARQ.T1.17	BirthMARQ.T1.18	BirthMARQ.T1.19	BirthMARQ.T1.20	BirthMARQ.T1.21	BirthMARQ.T2.1	BirthMARQ.T2.2	BirthMARQ.T2.3	BirthMARQ.T2.4	BirthMARQ.T2.5	BirthMARQ.T2.6	BirthMARQ.T2.7	BirthMARQ.T2.8	BirthMARQ.T2.9	BirthMARQ.T2.10	BirthMARQ.T2.11	BirthMARQ.T2.12	BirthMARQ.T2.13	BirthMARQ.T2.14	BirthMARQ.T2.15	BirthMARQ.T2.16	BirthMARQ.T2.17
1	2	1	2	1	1993-09-15	2024-03-07	2024-05-15	2024-05-30	30	2	15	4	4	2	1	4	7	5	2	5	7	5	5	5	6	6	6	6	2	5	7	7	3	2	3	4	4	7	2	4	2	6	3	6	5	6	6	6	6
1	2	1	2	3	1989-01-06	2024-03-14	2024-05-15	2024-05-30	35	2	15	2	1	3	4	4	7	5	4	4	7	6	7	7	1	1	4	7	2	1	7	7	4	4	7	6	3	7	4	2	2	1	4	7	4	1	1	7	7
1	2	1	2	3	1994-12-12	2024-03-18	2024-05-15	2024-05-31	29	2	16	3	1	5	4	5	6	3	2	6	2	5	6	6	2	2	6	6	3	3	6	7	2	2	6	3	6	4	4	3	5	5	6	6	6	3	3	5	5
1	2	1	2	3	1993-01-29	2024-01-06	2024-05-16	2024-06-01	31	2	16	3	6	6	7	1	6	6	1	1	2	1	6	6	1	1	6	4	1	2	1	2	7	1	6	6	2	4	3	1	1	4	1	1	1	1	1	3	3
1	2	1	2	1	1995-10-28	2023-11-19	2024-05-16	2024-06-01	28	2	16	3	2	4	3	4	4	2	2	2	2	2	5	2	2	1	5	5	4	4	6	6	2	2	4	2	4	6	3	2	3	2	3	2	1	2	4	5	3
1	2	1	2	3	1995-02-02	2023-11-12	2024-05-16	2024-06-02	29	2	17	1	1	4	1	4	7	1	4	1	4	7	7	4	4	4	7	7	1	4	7	7	1	1	1	1	1	7	1	2	1	1	1	7	1	2	3	2	7
1	2	1	2	2	1991-12-27	2024-02-26	2024-05-17	2024-06-02	32	2	16	7	4	1	7	4	2	4	3	3	6	6	7	5	1	1	4	6	2	5	7	7	6	2	4	6	4	4	4	3	3	7	6	7	6	2	2	4	5
1	4	1	2	2	1993-05-08	2024-03-07	2024-05-17	2024-06-04	31	2	18	5	6	7	7	2	6	3	3	2	2	2	7	5	1	1	5	7	1	2	7	7	4	4	6	3	6	2	2	2	2	1	2	4	4	1	1	4	4
1	2	1	2	3	1991-11-30	2024-03-10	2024-05-20	2024-06-04	32	2	15	2	1	3	2	3	3	1	1	1	1	1	6	4	1	1	5	2	2	2	6	7	2	1	6	2	2	4	2	2	2	2	3	4	5	1	2	6	4
1	3	1	2	1	1998-10-10	2024-03-08	2024-05-22	2024-06-07	25	2	16	1	1	4	1	1	7	1	1	1	1	4	6	1	1	1	7	7	7	3	7	7	1	1	1	1	1	1	1	1	1	1	1	1	1	1	1	1	1
1	4	2	2	2	1989-12-17	2024-04-03	2024-05-17	2024-06-08	34	3	22	2	1	7	7	3	7	7	6	5	6	6	6	6	1	4	6	6	6	6	7	7	2	5	7	5	5	7	6	6	3	7	6	6	6	3	1	4	3
1	1	1	2	2	2000-04-07	2024-02-15	2024-05-17	2024-06-08	24	3	22	1	1	2	1	1	1	1	1	1	1	4	1	1	1	1	1	4	1	1	6	6	1	1	1	1	1	5	1	1	1	1	3	1	1	1	1	3	1
1	2	1	2	3	1999-07-07	2023-10-25	2024-05-19	2024-06-09	24	3	21	6	6	4	7	2	3	3	1	2	4	7	6	6	3	2	2	1	1	1	2	2	3	3	5	6	3	3	2	1	2	6	7	6	5	3	1	2	2
1	4	1	2	2	1993-09-17	2024-03-04	2024-05-19	2024-06-09	30	3	21	5	6	5	4	4	3	3	3	1	7	6	7	7	2	1	5	3	2	3	7	6	5	3	1	4	4	3	3	1	1	3	3	7	7	3	2	4	3
1	2	1	2	2	1995-08-14	2023-12-20	2024-05-24	2024-06-10	28	2	17	3	1	6	3	7	6	2	2	3	5	3	6	6	2	2	6	5	3	6	7	7	3	1	7	3	7	5	2	1	1	6	3	6	5	2	2	6	6
1	2	1	2	2	1998-02-25	2023-12-16	2024-05-24	2024-06-10	26	2	17	1	1	1	1	1	1	1	1	1	5	2	4	6	1	1	2	5	4	4	4	7	1	1	1	1	1	6	3	1	1	4	4	7	7	1	1	5	5
1	2	1	2	2	1994-11-04	2024-03-17	2024-05-25	2024-06-11	29	2	17	4	4	7	2	2	3	1	1	1	6	4	3	1	1	1	1	1	1	1	7	7	6	5	3	4	7	6	1	1	1	6	1	2	1	1	1	1	1
1	4	2	2	2	1996-08-16	2024-03-25	2024-05-26	2024-06-11	27	2	16	4	4	4	4	4	5	1	1	1	6	2	7	4	4	1	4	4	1	5	7	7	4	4	4	4	4	1	1	1	1	2	5	7	1	6	6	6	6
1	2	1	1	1	1994-12-19	2024-04-08	2024-05-21	2024-06-12	29	3	22	3	4	5	5	4	5	3	2	5	4	4	6	6	3	3	5	7	4	4	6	6	3	2	4	4	5	4	3	2	2	3	3	5	4	2	2	3	5
1	4	1	2	2	1992-06-08	2024-03-11	2024-05-17	2024-06-12	31	3	26	2	1	4	2	4	3	3	3	2	7	5	7	7	3	3	3	3	4	3	4	2	1	1	5	2	3	2	2	2	2	7	6	6	4	3	2	5	3
1	2	1	2	3	1997-01-21	2024-03-04	2024-05-18	2024-06-13	27	3	26	6	3	7	5	6	6	2	2	2	2	6	6	6	1	1	3	5	1	2	6	6	4	4	5	4	5	3	2	2	2	5	6	6	6	2	2	2	2
1	2	1	2	2	1997-07-29	2024-04-16	2024-05-27	2024-06-13	26	2	17	4	4	7	6	5	6	4	5	2	5	5	6	6	1	1	4	5	3	6	6	6	6	6	5	4	6	6	3	4	3	5	5	3	5	4	2	6	4
1	2	1	1	1	1997-09-22	2024-03-04	2024-05-26	2024-06-13	26	2	18	4	2	1	2	1	6	1	1	1	3	6	5	6	1	1	4	6	6	6	7	7	4	4	4	3	3	6	3	1	1	6	4	4	6	2	2	2	6
1	2	1	1	1	1996-02-28	2024-02-02	2024-05-29	2024-06-13	28	2	15	1	1	1	1	1	6	1	1	1	2	7	4	2	1	1	5	1	1	4	7	7	1	1	7	1	7	6	1	1	2	2	2	5	2	1	1	4	1
1	2	1	2	2	1994-12-16	2024-04-07	2024-05-22	2024-06-13	29	3	22	2	1	7	1	1	7	1	1	1	2	2	7	7	1	1	7	7	1	1	7	7	1	1	2	1	4	6	1	1	1	6	4	7	2	1	1	5	6
1	2	1	2	3	1995-12-03	2024-04-15	2024-05-30	2024-06-14	28	2	15	2	2	7	1	1	6	1	1	1	4	3	4	4	2	3	6	5	2	6	6	6	1	1	3	3	4	3	3	2	3	2	2	3	2	2	2	3	3
1	2	1	2	2	1995-11-09	2023-12-18	2024-05-21	2024-06-14	28	3	24	1	1	7	1	7	2	1	1	1	3	3	7	1	1	1	1	3	2	2	7	7	2	2	6	2	6	2	1	1	1	3	6	6	3	1	1	1	4
2	2	1	2	2	1992-08-05	2024-01-24	2024-05-17	2024-06-14	31	4	28	2	2	4	1	3	6	1	1	1	1	1	7	1	1	1	1	1	1	1	7	7	2	2	3	2	6	6	1	1	1	1	2	1	1	1	1	1	1
1	3	1	2	1	1993-09-25	2023-10-29	2024-05-28	2024-06-14	30	2	17	5	5	7	5	6	6	1	1	4	1	6	7	4	1	3	5	5	1	5	7	7	4	2	7	3	7	7	2	1	1	4	4	3	1	4	5	6	6
1	2	1	2	3	1995-12-05	2024-01-13	2024-05-24	2024-06-15	28	3	22	2	1	1	2	4	5	2	2	2	5	5	6	6	2	2	2	3	2	2	5	6	3	2	6	2	5	4	2	2	2	6	5	6	5	2	2	2	2
1	2	1	2	3	1990-06-02	2024-02-26	2024-05-27	2024-06-15	33	2	19	3	1	7	2	3	7	1	1	1	1	1	2	1	1	1	6	7	5	3	7	7	2	1	2	2	3	7	2	3	1	1	1	2	1	1	1	3	6
1	2	1	2	3	1991-09-19	2023-12-24	2024-05-28	2024-06-16	32	2	19	3	2	6	2	5	6	3	1	2	4	2	6	6	3	2	5	6	3	4	6	6	3	2	5	3	4	5	4	2	3	5	2	6	5	2	1	5	6
2	2	1	2	2	1993-06-20	2024-04-19	2024-05-30	2024-06-18	30	2	19	6	6	1	4	4	6	4	2	3	2	6	6	6	1	1	5	6	3	3	6	7	1	1	6	2	3	6	5	2	2	2	6	6	2	3	3	5	6
1	3	1	1	3	1993-05-31	2024-03-04	2024-05-31	2024-06-19	31	2	19	5	3	3	5	3	6	3	1	1	5	3	3	2	1	1	3	4	1	1	6	6	4	2	2	6	2	3	2	2	2	2	2	2	2	4	3	3	5
1	2	1	2	2	1991-10-28	2024-03-03	2024-06-03	2024-06-19	32	2	16	2	1	2	2	2	6	2	2	2	6	4	6	2	2	2	6	6	2	2	6	6	1	1	1	1	1	6	1	1	1	2	4	3	1	1	1	6	6
1	2	1	1	2	1997-08-26	2024-02-17	2024-06-04	2024-06-20	26	2	16	5	1	7	4	7	7	7	1	1	3	1	7	2	1	1	1	7	4	7	5	5	4	1	7	4	7	4	1	4	3	3	1	7	3	2	1	4	1
1	2	1	2	1	1994-07-18	2024-04-25	2024-06-05	2024-06-20	29	2	15	2	2	4	3	2	4	1	1	1	1	1	2	2	1	1	3	4	1	1	6	6	3	1	2	3	2	4	3	2	1	2	2	2	1	2	2	2	3
1	2	1	2	2	1994-05-19	2024-04-19	2024-05-30	2024-06-20	30	3	21	2	1	1	2	1	7	1	1	4	6	6	6	1	5	1	5	7	6	7	6	7	2	1	1	2	1	3	1	1	3	5	6	6	2	6	3	6	6
1	2	1	1	1	1991-08-22	2024-04-06	2024-05-29	2024-06-21	32	3	23	4	1	4	3	1	7	5	1	1	2	5	5	5	4	3	7	6	2	5	3	3	4	4	5	3	5	3	2	2	2	5	3	2	2	1	1	4	5
1	4	1	2	1	1993-05-29	2024-04-23	2024-06-05	2024-06-21	31	2	16	7	4	3	4	4	4	1	1	1	3	1	1	4	1	1	3	5	1	3	4	7	2	1	3	4	3	3	3	3	2	3	3	3	2	2	2	4	4
1	2	1	2	1	1993-07-22	2023-09-20	2024-06-04	2024-06-23	30	2	19	6	4	4	3	5	5	2	1	3	1	2	2	2	1	1	4	2	5	6	6	7	6	2	4	4	4	5	3	3	3	3	3	3	4	4	4	4	4
1	1	1	1	2	1994-07-18	2024-04-16	2024-06-02	2024-06-24	29	3	22	2	2	4	3	6	6	4	3	5	5	5	5	5	1	5	6	6	5	6	6	5	2	2	3	3	4	4	3	2	3	4	5	5	5	5	4	6	6
1	2	1	2	2	1995-07-17	2024-04-24	2024-06-06	2024-06-24	28	2	18	1	1	1	1	1	7	1	1	1	1	1	7	4	7	3	7	7	4	1	2	1	1	1	6	1	7	7	2	1	1	1	1	1	4	1	1	3	5
1	2	1	2	1	1990-03-14	2024-01-22	2024-06-02	2024-06-25	34	3	23	2	1	1	2	1	3	1	1	1	1	4	6	2	1	1	3	5	6	1	5	5	3	1	1	3	1	4	1	1	1	1	1	1	1	1	1	4	1
1	1	1	2	2	1993-03-20	2023-07-17	2024-06-06	2024-06-25	31	2	19	3	4	7	4	5	7	2	1	1	2	6	3	5	1	1	5	3	3	2	7	7	4	4	6	2	2	6	2	2	2	4	3	2	2	2	2	5	4
1	1	1	2	3	1998-08-03	2023-10-19	2024-06-12	2024-06-27	25	2	15	4	4	6	1	1	5	1	1	1	6	4	4	4	1	1	4	7	2	6	6	7	3	4	5	1	5	5	4	4	4	2	2	4	2	4	4	4	5
1	4	1	1	3	1990-04-01	2024-04-22	2024-06-12	2024-06-27	34	2	15	1	1	1	1	1	3	1	1	1	7	4	7	1	4	1	4	1	1	7	6	7	1	1	3	1	4	4	1	1	4	5	4	7	3	1	1	4	1
1	4	1	2	3	1989-01-09	2024-04-27	2024-06-11	2024-06-27	35	2	16	1	1	7	3	7	7	3	1	1	1	1	7	5	1	1	5	1	1	1	7	7	1	1	7	2	7	7	5	1	3	1	1	4	1	1	1	7	7
1	2	1	2	3	1989-09-22	2024-03-13	2024-06-05	2024-06-28	34	3	23	1	1	4	1	3	1	1	1	1	5	7	7	6	2	2	2	6	1	6	7	7	3	1	7	2	6	2	2	2	2	6	6	6	6	2	2	2	3
1	4	1	2	3	1993-02-28	2024-04-29	2024-06-13	2024-06-28	31	2	15	1	1	2	1	1	7	5	2	2	4	2	2	2	1	1	4	1	1	2	7	7	1	1	6	1	6	6	4	1	3	6	3	3	3	1	1	3	1
1	2	1	1	1	1997-01-15	2024-04-11	2024-06-13	2024-06-28	27	2	15	1	1	3	7	2	5	3	3	2	1	1	6	2	1	1	7	6	1	1	6	7	1	1	1	7	1	6	1	1	1	1	1	5	1	1	1	1	1
1	2	1	2	1	1995-07-08	2024-03-17	2024-06-02	2024-06-29	28	3	27	2	1	1	4	3	5	5	2	1	7	2	4	2	2	3	1	2	2	2	6	7	2	1	1	3	2	6	3	3	2	4	2	6	5	1	2	2	6
1	1	1	1	2	1998-06-17	2024-04-08	2024-06-11	2024-06-29	25	2	18	4	2	6	4	3	4	5	2	2	4	5	6	6	1	1	3	3	3	2	7	7	5	3	5	4	4	4	2	4	2	5	5	5	6	2	2	4	4
1	1	1	2	3	1994-04-17	2024-02-29	2024-06-15	2024-06-30	30	2	15	4	1	7	4	7	7	1	1	1	4	4	7	6	1	1	7	7	1	5	6	6	2	1	4	1	4	3	1	1	1	4	5	7	5	1	1	7	6
1	3	1	1	2	1996-11-02	2024-04-19	2024-06-14	2024-06-30	27	2	16	3	2	6	4	7	7	4	1	2	4	5	6	5	5	1	7	7	6	6	7	6	2	2	6	3	6	6	6	2	6	6	3	6	3	3	2	6	6
1	4	1	2	3	1995-11-10	2024-05-01	2024-06-15	2024-07-02	28	2	17	4	4	4	6	4	1	1	1	1	2	2	6	2	6	3	5	2	3	3	5	6	4	4	7	4	4	4	3	2	2	4	4	3	5	3	3	3	3
1	2	1	2	3	1988-11-07	2024-04-25	2024-06-16	2024-07-02	35	2	16	1	1	5	2	4	7	2	2	1	6	7	7	7	2	2	1	7	4	5	7	7	1	1	1	1	4	7	4	5	5	7	7	7	7	4	1	7	7
1	2	1	2	2	1992-05-30	2024-05-03	2024-06-16	2024-07-02	32	2	16	1	1	1	1	1	7	2	1	1	1	1	6	2	1	1	7	7	3	1	7	7	1	1	1	1	1	7	1	1	1	1	1	7	1	1	1	7	7
1	4	1	2	1	1990-01-19	2024-04-22	2024-06-12	2024-07-03	34	3	21	1	1	1	1	1	7	1	1	1	1	1	7	7	1	1	5	5	1	7	6	5	1	1	1	1	1	4	1	1	1	1	1	5	7	1	1	7	4
1	2	1	2	2	1996-05-15	2024-04-30	2024-06-13	2024-07-03	28	2	20	3	1	2	5	5	6	5	1	1	5	1	2	1	3	1	4	5	1	1	2	2	4	4	5	6	5	5	5	2	5	2	2	5	4	6	3	6	6
1	2	1	2	2	1996-02-10	2024-02-01	2024-06-12	2024-07-04	28	3	22	6	7	4	5	5	7	5	4	3	2	5	4	3	1	1	7	7	4	7	7	7	4	4	6	2	4	6	6	4	6	3	3	4	1	3	3	6	6
1	1	1	1	1	1996-12-14	2024-04-11	2024-06-16	2024-07-04	27	2	18	3	2	7	4	5	5	1	1	1	2	1	5	4	1	1	6	5	1	1	4	6	2	1	3	6	2	4	3	3	3	1	3	4	2	1	1	2	2
1	2	1	2	2	1991-08-04	2024-04-17	2024-06-08	2024-07-04	32	3	26	4	2	7	3	7	7	3	1	4	6	5	7	7	1	1	7	5	3	6	7	7	3	3	5	3	5	5	2	1	4	4	2	5	5	1	1	5	4
1	2	1	2	3	1990-06-27	2024-03-11	2024-06-19	2024-07-04	33	2	15	1	1	2	1	2	7	7	3	7	7	7	7	7	7	7	7	7	4	7	6	7	1	1	3	1	3	7	6	6	6	7	7	7	7	6	7	7	6
1	2	1	2	3	1987-01-17	2023-12-02	2024-06-19	2024-07-05	37	2	16	2	1	1	5	1	7	2	2	3	2	2	4	3	3	3	3	6	3	3	7	7	1	1	1	1	1	6	1	1	1	1	1	1	1	1	1	1	1
1	1	1	2	1	1996-12-22	2024-04-01	2024-06-20	2024-07-08	27	2	18	4	4	4	2	3	6	1	1	1	3	3	6	5	1	1	6	4	3	2	6	6	3	2	4	4	4	3	2	1	1	2	2	4	5	1	1	5	4
1	4	1	1	1	1997-01-30	2024-03-28	2024-06-20	2024-07-10	27	2	20	4	3	4	4	4	5	3	4	3	6	5	6	5	3	3	4	6	5	5	5	5	5	5	5	5	5	4	3	3	3	5	5	6	5	3	3	4	4
1	2	1	2	3	1994-09-23	2024-05-09	2024-06-24	2024-07-11	29	2	17	2	2	5	3	5	7	2	2	7	4	5	6	4	2	2	7	4	3	3	4	6	2	1	6	2	6	6	3	3	4	4	3	6	5	2	2	4	3
1	2	1	1	2	1998-01-03	2023-08-06	2024-06-26	2024-07-12	26	2	16	6	6	6	6	6	7	5	1	4	5	6	7	1	1	1	6	4	4	3	4	2	1	2	4	3	5	6	7	5	5	6	7	6	1	1	1	5	4
1	2	1	2	3	1997-07-25	2024-03-19	2024-06-27	2024-07-12	26	2	15	1	1	5	1	6	7	1	1	1	1	1	7	5	6	6	7	6	6	6	7	7	1	1	5	1	2	6	4	3	3	2	2	7	3	6	2	6	5
1	2	1	2	1	1993-08-23	2023-10-03	2024-06-22	2024-07-13	30	3	21	4	4	7	3	7	6	3	3	3	5	5	5	6	3	3	5	5	5	5	4	2	3	5	5	4	6	5	3	3	5	5	4	5	4	3	3	5	5
1	2	1	2	2	1992-09-10	2024-05-21	2024-07-01	2024-07-15	31	2	14	2	5	7	2	7	7	2	1	6	7	6	7	3	2	2	7	7	3	6	1	1	3	2	6	2	6	5	3	2	2	6	6	7	5	2	2	3	1
1	2	1	1	1	1993-03-21	2024-04-03	2024-07-07	2024-07-22	31	2	15	3	2	4	2	2	4	3	2	1	2	5	5	3	1	1	5	4	3	3	5	5	2	1	1	2	1	6	5	3	2	3	3	5	4	5	2	5	5
1	2	1	2	3	1991-03-16	2024-05-27	2024-07-08	2024-07-22	33	2	14	4	4	7	4	7	5	2	2	3	5	5	3	5	1	1	5	5	4	4	4	5	4	2	4	3	4	5	3	2	3	5	3	3	5	1	1	4	5
1	2	1	2	1	1994-06-18	2024-05-04	2024-07-01	2024-07-23	30	3	22	1	1	1	1	1	7	1	1	1	1	1	7	4	1	4	7	4	1	4	7	7	2	1	7	1	7	7	2	1	5	1	1	1	1	1	1	5	5
[truncated: 6 more columns]
